# Supplementary material for: Integrated Metabolomics and Transcriptomics Analyses Reveal the Regulatory Mechanisms of Anthocyanin and Carotenoid Accumulation in the Peel of Coffea arabica
Source: Int J Mol Sci. 2024 Oct 6;25(19):10754. doi: 10.3390/ijms251910754 (PMC11477210; doi:10.3390/ijms251910754)
Supplement: Supplementary file 1 [file ijms-25-10754-s001.zip]

Archive with 8 entries (8 files):
- Figure S1 Pearson Cluster Map.png
- Figure S2 Result opls permutation.png
- Figure S3 Box Plot of FPKM Expression Levels Across Samples.png
- Figure S4 K-means Clustering Plot.png
- Figure S5 Diagram of Soft Threshold Selection.png
- Figure S6 Heatmap of Gene Clustering Within Modules.png
- Figure S7 Expression Analysis of 10 Genes Using RNA-Seq and qPCR.png
- Tables S1-S11.xlsx
