# Supplementary material for: Integrated Metabolomics and Transcriptomics Analyses Reveal the Regulatory Mechanisms of Anthocyanin and Carotenoid Accumulation in the Peel of Coffea arabica
Source: Int J Mol Sci. 2024 Oct 6;25(19):10754. doi: 10.3390/ijms251910754 (PMC11477210; doi:10.3390/ijms251910754)
Supplement: Supplementary file 1 [file ijms-25-10754-s001.zip › Tables S1-S11.xlsx]

## Sheet: S1
Table S1.qPCR Primer Information
Gene		sequence（5'-3'）	product size
LOC113687905	F	AAAGTTGCCACCAGGGTTCA	159bp
	R	CCTACACACGCATTTTCAGGA
LOC113689597	F	AAGCATTGGAAGCAGGTGGT	139bp
	R	TGGGGGTAGTTTTCTTGGGTC
LOC113689681	F	GGTGGAGACTGCCTTGACTG	200bp
	R	CGGCAGGTTCAAAGAGTGGA
LOC113691445	F	AGGCAGAGGAGGATGTTGGT	197bp
	R	AGTCTGGTCTCTTTCCTCAGTTG
LOC113701275	F	GCCTTGTGGGGTAACAAATGG	175bp
	R	CTCCGGTGCCAGTTTCATCT
LOC113704159	F	CGCCAACTGCTAAAGGCTCT	116bp
	R	TAGTCACGGCCCCCAACAC
LOC113733739	F	CAACAACATCAGGGGTCCCA	162bp
	R	ACTTGGAGAATGCGGAGTGG
LOC113734534	F	GGAAGTTTGGGGTATTGGGGT	111bp
	R	TCCCCTCGTTCATCACCTCC
LOC113736673	F	TTGGGGTGAGAGCAAAAGCC	100bp
	R	TCTTCCCCTTTCTCACCACC
LOC113737186	F	TTTCGCGTGCTTTTTATCAGATGT	172bp
	R	AGCCAAAAGCGCCGAATGAA
ACT7	F	AAGCTTGCCTATGTGGCTCTTG	100bp
	R	TCACTTGTCCATCTGGCAATTC
GAPDH	F	AGGCTGTTGGGAAAGTTCTTC	70bp
	R	ACTGTTGGAACTCGGAATGC

## Sheet: S2
Table S2.Metabolite Information of Anthocyanins and Carotenoids in All Samples During the Ripening of Arabica Coffee Peels
Index	Compounds	Class I	GP-1	GP-2	GP-3	GYRP-1	GYRP-2	GYRP-3	RP-1	RP-2	RP-3	RPP-1	RPP-2	RPP-3	cpd_ID	CAS	kegg_map
Lmcp004436	Cyanidin-3-O-(6''-O-caffeoyl)glucoside	Anthocyanidins	2792195	1717505	2105005	6.08647e+06	6.65509e+06	6.11662e+06	7.24916e+06	7.24895e+06	6.93378e+06	15003010	7.10344e+06	11103405	-	-	-
pme1773	Cyanidin-3-O-rutinoside (Keracyanin)	Anthocyanidins	14363.2	9537.46	5153.99	8.15926e+06	7.00019e+06	6.32e+06	1.72854e+07	1.5247e+07	2.59799e+07	6.4769e+07	5.85781e+07	5.66347e+07	C08620	28338-59-2	ko00942
Lmpp003662	Delphinidin-3-O-(6''-O-p-coumaroyl)glucoside	Anthocyanidins	1.29728e+06	2292505	2859070	2769050	2497505	1.18608e+06	2591765	3070210	1.6943e+06	1.81215e+06	2.12065e+06	1.7516e+06	C16370	-	ko00942
pmf0027	Cyanidin-3-O-galactoside*	Anthocyanidins	56524.9	20555.1	32505	3.48296e+07	8.17591e+06	9.61287e+06	2.08172e+07	7.37077e+07	30994695	1.53625e+08	1.24962e+08	1.57594e+08	C08647	142506-26-1	-
Zmmp003591	Delphinidin-3-O-(2'''-O-p-coumaroyl)rutinoside	Anthocyanidins	50872.2	38967.5	51966.5	30309.5	53061.2	37804.3	87505	47625.5	87505	60005	73444.3	49801.5	-	-	-
Lmjp001877	Cyanidin-3-O-sambubioside[Cyanidin-3-O-(2''-O-xylosyl)glucoside]	Anthocyanidins	5870.45	6823.41	7505	211567	194276	54901.1	445609	282670	340439	1.39097e+06	887222	1.10996e+06	C20490	63535-17-1	ko00942
Lmpp003789	Cyanidin-3-O-(6''-O-p-Coumaroyl)glucoside	Anthocyanidins	88226.6	40470.7	97505	229379	395005	196296	347505	274591	289964	341859	492505	254742	C12095	-	ko00942,ko01110
Zmmp003244	Delphinidin-3-O-(2'''-O-p-coumaroyl)rutinoside-5-O-glucoside	Anthocyanidins	35005	7505	25005	20005	10005	25005	10005	45005	10005	6042.04	17505	32505	C16294	-	ko00942
pmb0550	Cyanidin-3-O-glucoside (Kuromanin)*	Anthocyanidins	102350	18588.5	56259.8	3.76359e+07	4.67311e+07	2.86602e+07	6.13565e+07	6.48768e+07	7.75027e+07	1.38722e+08	1.29696e+08	1.38052e+08	C08604	47705-70-4	ko00942,ko01110
Lmpp003815	Petunidin-3-O-(6''-O-p-Coumaroyl)glucoside	Anthocyanidins	7930165	2.37246e+06	7104170	7319500	4.93927e+06	5808990	5.00538e+06	9486915	8514140	13725465	5.36885e+06	8850160	-	-	-
Carotenoid_01	α-carotene	carotenes	1.03321617	1.06387657	1.63191318	0.34728954	0.435061394	0.491102177	0.496480133	0.323035645	0.219471593	0.236621337	0.274374753	0.26820671	C05433	7488-99-5	ko00906,ko01100,ko01110
Carotenoid_04	β-carotene	carotenes	4.08623316	2.47953713	4.3488902	1.57562512	1.78895109	1.40698764	1.10708966	1.17589694	0.904662296	0.892353955	0.919812623	0.888841111	C02094	7235-40-7	ko00906,ko01100,ko01110,ko01240
Carotenoid_06	(E/Z)-phytoene	carotenes	N/A	N/A	N/A	0.624885379	0.52316129	N/A	0.800004161	1.20891709	0.991032976	0.884351657	1.08185404	0.703139221	C05421	13920-14-4	ko00906,ko01100,ko01110
Carotenoid_03	γ-carotene	carotenes	N/A	N/A	N/A	0.0927445579	N/A	N/A	N/A	N/A	N/A	0.0961568665	0.0841824458	0.0934974933	C05435	472-93-5	ko00906,ko01100,ko01110
Carotenoid_05	phytofluene	carotenes	N/A	N/A	N/A	N/A	N/A	N/A	0.732069898	0.667497094	0.567941994	0.349281747	0.485084813	0.486583108	C05414	27664-65-9	ko00906,ko01100,ko01110
Carotenoid_07	ε-carotene	carotenes	0.313405585	0.230783028	0.311109802	0.470306299	0.470039542	0.452961365	0.622178074	0.581762883	0.403257847	0.436347443	0.267871795	0.503603934	C16276	472-89-9	ko00906,ko01100,ko01110
Carotenoid_47	zeaxanthin-myristate-palmitate	xanthophylls	N/A	N/A	N/A	N/A	N/A	N/A	N/A	N/A	N/A	N/A	N/A	0.00752269572	--	-	-
Carotenoid_18	lutein dipalmitate	xanthophylls	N/A	0.112547155	N/A	N/A	N/A	N/A	N/A	N/A	N/A	N/A	N/A	N/A	--	-	-
Carotenoid_67	echinenone	xanthophylls	N/A	N/A	0.00194979965	N/A	N/A	N/A	N/A	N/A	N/A	N/A	N/A	N/A	C08592	432-68-8	ko00906,ko01110
Carotenoid_40	zeaxanthin myristoleate	xanthophylls	N/A	0.0536081003	N/A	N/A	N/A	N/A	N/A	N/A	N/A	N/A	N/A	N/A	--	-	-
Carotenoid_43	zeaxanthin dilaurate	xanthophylls	N/A	N/A	N/A	N/A	0.00901458897	0.00401159051	N/A	N/A	0.00866620977	N/A	N/A	N/A	--	-	-
Carotenoid_41	zeaxanthin palmitate	xanthophylls	N/A	N/A	N/A	N/A	0.0693554631	0.0712216121	0.0507809445	N/A	0.0503529996	N/A	N/A	0.0503198997	--	-	-
Carotenoid_52	β-cryptoxanthin myristate	xanthophylls	N/A	N/A	N/A	N/A	N/A	N/A	N/A	N/A	N/A	0.129650259	0.101436884	N/A	--	-	-
Carotenoid_11	lutein myristate	xanthophylls	0.394971685	0.206887175	0.287340405	5.59031015	5.13746098	5.10511865	5.81310589	5.15569547	4.59046484	3.54841984	3.02861933	4.30798303	--	-	-
Carotenoid_12	lutein palmitate	xanthophylls	0.2309256	0.171455352	0.252854056	1.5072356	1.43262435	1.24997058	1.48438111	1.27498838	1.41667064	1.01864777	0.877047337	1.35021597	--	-	-
Carotenoid_17	lutein dimyristate	xanthophylls	0.0662304237	0.0336187078	0.0254117069	0.955270661	0.783265349	0.769786233	1.17688787	1.03005618	1.33020858	2.01229649	1.68765089	2.45412649	--	-	-
Carotenoid_27	violaxanthin dibutyrate	xanthophylls	0.0500179652	0.0413486982	0.0634841878	0.0660693508	0.0659159209	0.0819584232	0.0780282921	0.0680077489	0.063667064	0.0651469067	0.0621552268	0.0557099884	--	-	-
Carotenoid_29	violaxanthin myristate	xanthophylls	0.62787932	0.261180328	0.494995089	2.12396455	1.77832466	2.22816238	3.05475348	2.44614491	1.90532777	2.71894273	2.83343195	1.8113575	--	-	-
Carotenoid_55	antheraxanthin	xanthophylls	2.5562976	1.70122854	2.1824396	0.724093624	1.1231051	0.87166111	0.443723736	0.538211933	0.251086611	0.090986018	0.0793504931	0.0903682993	C08579	640-03-9	ko00906,ko01100,ko01110
Carotenoid_56	zeaxanthin	xanthophylls	1.78364773	0.889060752	3.70131605	1.43011944	2.17560874	1.6336615	1.35222592	0.933756296	0.627520858	0.208084658	0.206140039	0.197701504	C06098	144-68-3	ko00906,ko00999,ko01100,ko01110
Carotenoid_57	violaxanthin	xanthophylls	1.95023433	1.48792093	1.19906698	0.311427471	0.490865765	0.372176897	0.297961306	0.238450213	0.155455105	0.135844666	0.178531361	0.110275935	C08614	126-29-4	ko00906,ko01100,ko01110
Carotenoid_58	neoxanthin	xanthophylls	4.12770943	3.52285439	4.42355137	0.781926411	1.3289615	0.964387135	0.358703973	0.370834948	0.19528824	0.105919747	0.131390335	0.0987213652	C13431	14660-91-4	ko00906,ko01100,ko01110
Carotenoid_59	lutein	xanthophylls	67.3872291	48.514947	67.5323119	25.8720863	33.5656608	27.4483232	19.3360724	16.4451957	10.5567342	4.88799081	4.09560158	5.45295025	C08601	127-40-2	ko00906,ko01100,ko01110
Carotenoid_60	β-cryptoxanthin	xanthophylls	0.286723296	0.199893925	0.259345905	0.307333847	0.410636837	0.365893312	0.348868317	0.329538938	0.303347239	0.291501628	0.23925641	0.226110683	C08591	472-70-8	ko00906,ko01110
Carotenoid_64	α-cryptoxanthin	xanthophylls	1.62652607	0.968829315	1.48599096	0.671833943	1.00941727	0.879064522	0.726159767	0.643684618	0.537516885	0.526198046	0.42138856	0.522788276	C15981	24480-38-4	ko00906
Carotenoid_15	lutein dilaurate	xanthophylls	0.022687561	0.0112760656	0.0101928108	0.191839145	0.149534235	0.189146107	0.312814645	0.220457187	0.471402463	0.875477878	0.607453649	0.975539915	--	-	-
Carotenoid_36	violaxanthin-myristate-palmitate	xanthophylls	N/A	N/A	0.0158609311	N/A	N/A	0.0484863699	N/A	0.051561604	N/A	N/A	N/A	N/A	--	-	-
Carotenoid_16	5,6epoxy-lutein-caprate-palmitate	xanthophylls	0.0816119898	N/A	0.0791094088	0.0763631285	0.189034964	0.107693862	0.0768075723	0.135067997	0.0898226063	0.089823597	0.116373373	0.124583687	--	-	-
Carotenoid_34	violaxanthin-myristate-laurate	xanthophylls	0.0718906464	0.0717776278	0.0890386957	0.230864959	0.245494277	0.301631692	0.315254837	0.264870205	0.247628129	0.390764221	0.362938856	0.391394138	--	-	-
Carotenoid_35	violaxanthin dimyristate	xanthophylls	0.0700853349	0.0414686596	0.0447532901	0.211140435	0.21183975	0.203814473	0.191877054	0.215036807	0.123281883	0.282694886	0.287534517	0.135147898	--	-	-
Carotenoid_10	lutein laurate	xanthophylls	N/A	N/A	0.0041064231	0.101322289	0.0944495317	0.100701314	0.122069482	0.110476366	0.106429678	0.118911511	0.070070217	0.122631894	--	-	-
Carotenoid_09	lutein caprate	xanthophylls	N/A	N/A	N/A	0.0899385475	0.0886586889	0.0777609335	0.119166008	0.0882500969	0.0888897497	0.11485022	0.0912157791	0.115520054	--	-	-
Carotenoid_33	violaxanthin-myristate-caprate	xanthophylls	N/A	N/A	N/A	0.185689077	0.177985432	0.178717003	0.266559185	0.216850058	0.294497418	0.657833748	0.373974359	0.515952565	--	-	-
Carotenoid_44	zeaxanthin-laurate-myristate	xanthophylls	N/A	N/A	N/A	0.00667647852	0.0084160666	0.00558809571	0.00959835656	0.0112527509	0.0138946961	0.012990634	0.00647848126	0.0144192827	--	-	-
Carotenoid_45	zeaxanthin dimyristate	xanthophylls	N/A	N/A	N/A	0.507981121	0.474387097	0.464510688	0.339076347	0.439374274	0.621567342	0.344654281	0.256538462	0.338368685	--	-	-
Carotenoid_46	zeaxanthin-laurate-palmitate	xanthophylls	N/A	N/A	N/A	0.0912377191	0.0871764828	0.0844216513	0.0633159975	0.0830197598	0.122396702	0.0525791994	0.0476218935	0.0619238334	--	-	-
Carotenoid_30	violaxanthin palmitate	xanthophylls	0.145114821	N/A	N/A	0.338508958	0.508	0.297330849	0.335947576	0.231216583	N/A	N/A	0.142273964	N/A	--	-	-
Carotenoid_63	capsanthin	xanthophylls	N/A	0.0875940212	N/A	0.0731864766	0.0860626431	0.0687168072	0.0761776576	0.0716067416	0.0728871673	0.0659934878	0.0662670611	0.0698995372	C08584	465-42-9	ko00906,ko01110
Carotenoid_51	β-cryptoxanthin laurate	xanthophylls	N/A	N/A	N/A	N/A	N/A	N/A	N/A	0.0261714452	0.0451726261	0.0620632063	0.0486009862	0.0465416506	--	-	-
Carotenoid_32	violaxanthin dilaurate	xanthophylls	N/A	N/A	0.0246313102	0.0340044307	0.0423211238	0.0503296725	N/A	0.0434637737	N/A	N/A	N/A	N/A	--	-	-
Carotenoid_21	lutein oleate	xanthophylls	0.0181921304	0.0405033751	0.0106593793	0.0199531882	0.0228507804	0.0199099823	0.0136030372	0.013350678	0.0141207986	0.0140834706	0.0114426824	0.0195885075	--	-	-

## Sheet: S3
Table S3. Differences in Anthocyanin Accumulation during the Ripening Process of Peels from Coffea arabica. N/A Indicates Non-Applicability.
Metabolite name	Ion abundance				Log2 fold change
	GP	GYRP	RP	RPP	GP_VS_GYRP	GYRP_vs_RP	RP_vs_RPP	GP_vs_RPP
Cyanidin-3-O-(6''-O-caffeoyl)glucoside	2200000	6290000	7140000	11100000	1.51	N/A	N/A	2.33
Cyanidin-3-O-rutinoside (Keracyanin)	9680	7160000	19500000	60000000	9.53	1.45	1.62	12.6
Cyanidin-3-O-galactoside	36500	17500000	41800000	145000000	8.91	1.25	1.8	11.96
Cyanidin-3-O-sambubioside[Cyanidin-3-O-(2''-O-xylosyl)glucoside]	6730	154000	356000	1130000	4.51	1.21	1.66	7.39
Cyanidin-3-O-(6''-O-p-Coumaroyl)glucoside	75400	274000	304000	363000	1.86	N/A	N/A	2.27
Cyanidin-3-O-glucoside (Kuromanin)	59100	37700000	67900000	135000000	9.32	N/A	N/A	11.16

## Sheet: S4
Table S4. Detection of Carotenoids in the Peels of Ripening Coffea arabica (Small-seeded Coffee). N/A Indicates Non-Applicability.
Index	Components	Concentration of Carotenoid Compounds (μg/g) in Each Sample
		GP	GYRP	RP	RPP
Carotenoid_01	α-carotene	1.24±0.19a	0.42±0.04b	0.35±0.08b	0.26±0.01b
Carotenoid_03	γ-carotene	N/A	0.03±0.03	N/A	0.09±0.00
Carotenoid_04	β-carotene	3.64±0.58a	1.59±0.11b	1.06±0.08b	0.90±0.01b
Carotenoid_05	phytofluene	N/A	N/A	0.66±0.05	0.44±0.05
Carotenoid_06	(E/Z)-phytoene	N/A	0.38±0.19b	1.00±0.12a	0.89±0.11a
Carotenoid_07	ε-carotene	0.29±0.03b	0.46±0.01a	0.54±0.07a	0.40±0.07ab
Carotenoid_09	lutein caprate	N/A	0.09±0.00a	0.10±0.01a	0.11±0.01a
Carotenoid_10	lutein laurate	N/A	0.10±0.00a	0.11±0.00a	0.10±0.02a
Carotenoid_11	lutein myristate	0.30±0.05c	5.28±0.16a	5.19±0.35a	3.63±0.37b
Carotenoid_12	lutein palmitate	0.22±0.02c	1.40±0.08a	1.39±0.06a	1.08±0.14b
Carotenoid_15	lutein dilaurate	0.01±0.00c	0.18±0.01bc	0.33±0.07b	0.82±0.11a
Carotenoid_16	5,6epoxy-lutein-caprate-palmitate	0.05±0.03a	0.12±0.03a	0.10±0.02a	0.11±0.01a
Carotenoid_17	lutein dimyristate	0.04±0.01c	0.84±0.06b	1.18±0.09b	2.05±0.22a
Carotenoid_18	lutein dipalmitate	0.04±0.04	N/A	N/A	N/A
Carotenoid_21	lutein oleate	0.02±0.01a	0.02±0.00a	0.01±0.00a	0.02±0.00a
Carotenoid_27	violaxanthin dibutyrate	0.05±0.01c	0.07±0.01a	0.07±0.00a	0.06±0.00ab
Carotenoid_29	violaxanthin myristate	0.46±0.11b	2.04±0.14a	2.47±0.33a	2.45±0.32a
Carotenoid_30	violaxanthin palmitate	0.38±0.05b	0.38±0.06a	0.19±0.10ab	0.05±0.05a
Carotenoid_32	violaxanthin dilaurate	0.01±0.01a	0.04±0.00a	0.01±0.01a	N/A
Carotenoid_33	violaxanthin-myristate-caprate	N/A	0.18±0.00b	0.26±0.02b	0.52±0.08a
Carotenoid_34	violaxanthin-myristate-laurate	0.08±0.01c	0.26±0.02b	0.28±0.02b	0.38±0.01a
Carotenoid_35	violaxanthin dimyristate	0.05±0.01b	0.21±0.00a	0.18±0.03a	0.24±0.05a
Carotenoid_36	violaxanthin-myristate-palmitate	0.01±0.01a	0.02±0.02a	0.02±0.02a	N/A
Carotenoid_40	zeaxanthin myristoleate	0.02±0.02	N/A	N/A	N/A
Carotenoid_41	zeaxanthin palmitate	N/A	0.05±0.02a	0.03±0.02a	0.02±0.02a
Carotenoid_44	zeaxanthin-laurate-myristate	N/A	0.01±0.00a	0.01±0.00a	0.01±0.00a
Carotenoid_45	zeaxanthin dimyristate	N/A	0.48±0.01a	0.47±0.08a	0.31±0.03a
Carotenoid_46	zeaxanthin-laurate-palmitate	N/A	0.09±0.00a	0.09±0.02a	0.05±0.00a
Carotenoid_51	β-cryptoxanthin laurate	N/A	N/A	0.02±0.01	0.05±0.00
Carotenoid_52	β-cryptoxanthin myristate	N/A	N/A	N/A	0.08±0.04
Carotenoid_55	antheraxanthin	2.15±0.25a	0.91±0.12b	0.41±0.08c	0.09±0.00c
Carotenoid_56	zeaxanthin	2.12±0.83a	1.75±0.22a	0.97±0.21ab	0.20±0.00b
Carotenoid_57	violaxanthin	1.55±0.22a	0.39±0.05b	0.23±0.04b	0.14±0.02b
Carotenoid_58	neoxanthin	4.02±0.27a	1.03±0.16b	0.31±0.06c	0.11±0.01c
Carotenoid_59	lutein	61.15±6.32a	28.96±2.35b	15.45±2.58c	4.81±0.39c
Carotenoid_60	β-cryptoxanthin	0.25±0.03c	0.36±0.03a	0.33±0.01ab	0.25±0.02bc
Carotenoid_63	capsanthin	0.03±0.03a	0.08±0.01a	0.07±0.00a	0.07±0.00a
Carotenoid_64	α-cryptoxanthin	1.36±0.20a	0.85±0.10b	0.64±0.05b	0.49±0.03b
	Total	79.54	49.07	34.53	21.28
The green, green-yellow-red, red, and red-purple peels of Coffea arabica (small-seeded coffee) are represented as GP, GYRP, RP, and RPP, respectively. The use of consecutive alphabets for the mean values (MEAN) ± standard error (SE) indicates no significant difference at a 0.05 probability level according to Duncan's Multiple Range Test. N/A signifies Not Applicable.

## Sheet: S5
TableS5.Translation: RNA-Seq Data from Coffee Peel Samples during the Ripening Process.
Samplea	Raw Reads	Clean Reads	Clean Base(G)	Error Rate(%)	Q20(%)	Q30(%)	GC Content(%)
GP-1	43202336	42,054,360(97.34)	6.31	0.03	97.15	92.28	43.13
GP-2	69393306	67,423,892(97.16)	10.11	0.03	97.56	93.22	43.52
GP-3	74838032	72,591,658(97.00)	10.89	0.03	97.61	93.39	43.44
Average GP	62477891	60,689,970(97.17)	9.1	0.03	97.44	92.96	43.36
GYRP-1	65243310	63,457,618(97.26)	9.52	0.03	97.22	92.57	44.21
GYRP-2	48517300	47,262,486(97.41)	7.09	0.03	97.2	92.34	44.07
GYRP-3	71139230	69,356,344(97.49)	10.4	0.03	96.91	91.66	44
Average GYRP	61633280	60,025,482(97.38)	9	0.03	97.11	92.19	44.09
RP-1	51715034	50,237,434(97.14)	7.54	0.03	97.26	92.69	44.13
RP-2	50427660	49,038,234(97.24)	7.36	0.03	97.16	92.54	44.05
RP-3	54810744	52,911,322(96.53)	7.94	0.03	97.42	93.04	44.03
Average RP	52317812	50,728,996(96.97)	7.61	0.03	97.28	92.76	44.07
RPP-1	46996756	45,461,242(96.73)	6.82	0.03	97.23	92.43	44.19
RPP-2	43501114	42,009,408(96.57)	6.3	0.03	97.29	92.59	44.25
RPP-3	89793504	86,906,528(96.78)	13.04	0.03	96.98	91.83	44.73
Average RPP	60097124	58,125,726(96.69)	8.72	0.03	97.17	92.28	44.39
The values in parentheses indicate the proportion of clean reads to total reads, expressed as a percentage. All analyses were repeated three times.

## Sheet: S6
Table S6.Statistics of Gene Alignment
Sample	Total Reads	Reads mapped	Unique mapped	Multi mapped	Read1 mapped	Read2 mapped	'+' mapped	'-' mapped
GP-1	42054360	38994584(92.72%)	31950301(75.97%)	7044283(16.75%)	16083576(38.24%)	15866725(37.73%)	15975171(37.99%)	15975130(37.99%)
GP-2	67423892	62835963(93.20%)	51809701(76.84%)	11026262(16.35%)	26042455(38.62%)	25767246(38.22%)	25887093(38.39%)	25922608(38.45%)
GP-3	72591658	67750666(93.33%)	55058225(75.85%)	12692441(17.48%)	27675790(38.13%)	27382435(37.72%)	27528557(37.92%)	27529668(37.92%)
GYRP-1	63457618	59146181(93.21%)	48227878(76.00%)	10918303(17.21%)	24401219(38.45%)	23826659(37.55%)	24108915(37.99%)	24118963(38.01%)
GYRP-2	47262486	44166443(93.45%)	36172105(76.53%)	7994338(16.91%)	18200731(38.51%)	17971374(38.02%)	18083020(38.26%)	18089085(38.27%)
GYRP-3	69356344	64616224(93.17%)	52715838(76.01%)	11900386(17.16%)	26610561(38.37%)	26105277(37.64%)	26353458(38.00%)	26362380(38.01%)
RP-1	50237434	46844186(93.25%)	38343460(76.32%)	8500726(16.92%)	19378850(38.57%)	18964610(37.75%)	19166834(38.15%)	19176626(38.17%)
RP-2	49038234	45507661(92.80%)	37121197(75.70%)	8386464(17.10%)	18776835(38.29%)	18344362(37.41%)	18556170(37.84%)	18565027(37.86%)
RP-3	52911322	49344634(93.26%)	40208764(75.99%)	9135870(17.27%)	20279101(38.33%)	19929663(37.67%)	20099253(37.99%)	20109511(38.01%)
RPP-1	45461242	42587937(93.68%)	34769129(76.48%)	7818808(17.20%)	17483773(38.46%)	17285356(38.02%)	17384595(38.24%)	17384534(38.24%)
RPP-2	42009408	39357496(93.69%)	32101270(76.41%)	7256226(17.27%)	16141222(38.42%)	15960048(37.99%)	16049410(38.20%)	16051860(38.21%)
RPP-3	86906528	81108164(93.33%)	66062521(76.02%)	15045643(17.31%)	33312340(38.33%)	32750181(37.68%)	33029000(38.01%)	33033521(38.01%)

## Sheet: S7
Table S7.FPKM Expression Levels and Annotation Information of Genes
ID	GP-1	GP-2	GP-3	GYRP-1	GYRP-2	GYRP-3	RP-1	RP-2	RP-3	RPP-1	RPP-2	RPP-3	gene_chr	gene_start	gene_end	gene_strand	gene_name	gene_description	TF-Family
CoarCp001	1.0956	0.1957	1.1874	0.9414	1.258	1.6899	1.1328	2.8354	1.922	0.3977	0.1841	1.1862	NC_008535.1	312	1373	-	psbA	--	--
CoarCp002	0.1803	0	0	0.1432	0.0383	0.1314	0.072	0.1497	0.1379	0	0.0429	0.083	NC_008535.1	1884	3401	-	matK	--	--
CoarCp003	0	0	0.1476	0	0	0	0.2048	0.2128	0	0	0	0.1179	NC_008535.1	5005	6105	-	rps16	--	--
CoarCp004	0	0	0.2119	0.4674	0.9369	0.2144	0	0.9164	0	0.3244	0	0.3386	NC_008535.1	7972	8157	+	psbK	--	--
CoarCp005	0.6166	0	0	0.7832	1.0466	1.0779	0.4926	0.5118	0	0.5436	0	0.5674	NC_008535.1	8569	8679	+	psbI	--	--
CoarCp006	0.3144	0.2455	0.3879	0.3993	0.5717	0.4187	0.7894	1.0811	0.5495	0.1188	0.0855	0.4959	NC_008535.1	10487	12010	-	atpA	--	--
CoarCp007	0	0.2176	0.0688	0.3034	0.2027	0.1392	0.668	0.9915	0.548	0.1053	0.1137	0.7145	NC_008535.1	12072	13337	-	atpF	--	--
CoarCp008	3.3385	0.6758	3.8445	3.5339	2.5973	3.7288	5.1127	10.8549	7.2338	1.2263	2.1195	4.3526	NC_008535.1	13663	13908	-	atpH	--	--
CoarCp009	2.7004	0.8482	1.9837	2.6021	3.003	2.8216	4.0919	7.0342	3.8453	1.8059	2.2168	2.5708	NC_008535.1	14958	15692	-	atpI	--	--
CoarCp010	0.7701	1.2861	1.5518	1.345	2.3691	2.6364	2.6919	4.1552	3.0917	0.9334	0.7333	2.2147	NC_008535.1	15926	16636	-	rps2	--	--
CoarCp011	0.5408	0.2289	0.8398	1.3739	1.53	1.4421	2.632	3.3741	2.6069	0.4912	0.5618	2.0135	NC_008535.1	16850	21025	-	rpoC2	--	--
CoarCp012	0.7338	0.2633	0.4801	1.3557	1.5286	1.2439	2.2118	2.0489	2.3976	0.2352	0.6035	1.1971	NC_008535.1	21171	23960	-	rpoC1	--	--
CoarCp013	0.5559	0.2337	0.2093	1.0999	1.4698	1.3331	2.4941	2.8044	2.5507	0.5655	0.6108	1.4266	NC_008535.1	23987	27187	-	rpoB	--	--
CoarCp014	6.844	2.7709	3.5027	5.7955	3.8723	8.8627	12.7594	13.8881	13.3754	4.0223	2.8966	10.1476	NC_008535.1	28670	28759	+	petN	--	--
CoarCp015	4.5627	1.9792	3.3776	6.2095	2.766	7.2168	10.4159	11.9041	9.4708	1.1492	3.7243	3.8991	NC_008535.1	29919	30023	-	psbM	--	--
CoarCp016	3.5444	0.861	2.6716	4.8296	6.3992	4.9571	6.3334	8.6132	6.4561	1.6476	1.7797	3.8847	NC_008535.1	33431	34492	+	psbD	--	--
CoarCp017	1.877	0.5554	1.635	2.5371	2.0832	3.0571	5.5375	5.3539	4.1223	1.1032	1.2833	3.5878	NC_008535.1	34440	35861	+	psbC	--	--
CoarCp018	5.4317	0.8797	3.9614	2.9898	4.3026	5.6975	10.4159	5.7115	8.3077	0.9577	2.069	3.8324	NC_008535.1	36509	36697	+	psbZ	--	--
CoarCp019	3.614	0.4115	4.8119	4.0167	4.2174	3.0274	9.926	12.3755	5.3548	0.9956	1.2906	2.4945	NC_008535.1	37483	37785	-	rps14	--	--
CoarCp020	3.8177	0.9613	3.6993	4.3959	4.2148	5.191	9.0767	10.3581	5.4119	0.903	1.0345	4.3561	NC_008535.1	37918	40122	-	psaB	--	--
CoarCp021	3.7364	1.4021	3.5855	8.5467	8.6883	9.2404	13.9317	14.3235	12.8233	1.8746	1.996	8.4288	NC_008535.1	40148	42400	-	psaA	--	--
CoarCp022	4.4547	0.3279	2.4094	3.1721	2.635	2.4386	2.9121	4.4824	4.0261	1.19	1.1569	2.174	NC_008535.1	43151	45105	-	ycf3	--	--
CoarCp023	0	0.1372	0.065	0.2152	0.4792	0.3949	0.7219	1.4063	0.6909	0.3982	0	0.4677	NC_008535.1	45899	46504	-	rps4	--	--
CoarCp024	0.1435	0	0	0.3645	0.1218	0	0.3439	0.1191	0.1097	0	0	0.2641	NC_008535.1	49369	49845	-	ndhJ	--	--
CoarCp025	0.4959	0.3012	0.2855	0.504	1.0944	0.5202	1.5058	1.8115	1.0619	0.2623	0.2834	0.9128	NC_008535.1	49943	50632	-	ndhK	--	--
CoarCp026	1.5083	0.687	1.4112	1.5566	1.7602	1.3184	3.0129	5.0085	2.5953	0.8311	0.3591	2.1689	NC_008535.1	50696	51058	-	ndhC	--	--
CoarCp027	3.6021	1.6667	2.6666	3.2681	3.9306	3.7983	5.6191	5.6957	4.9846	1.3609	2.2868	4.3411	NC_008535.1	53391	53789	-	atpE	--	--
CoarCp028	2.5602	0.9995	1.9742	1.3066	1.9012	1.9715	2.7031	3.2639	2.9019	0.7255	0.7837	2.0406	NC_008535.1	53786	55282	-	atpB	--	--
CoarCp029	9.0401	2.0696	8.339	6.2224	6.4673	8.3571	13.009	16.4629	12.9218	2.0863	3.6058	6.3813	NC_008535.1	56057	57502	+	rbcL	--	--
CoarCp030	0.6238	0.2977	0.4105	0.7641	0.8698	1.0386	1.8157	1.6645	1.0563	0.2357	0.5092	0.7791	NC_008535.1	58155	59690	+	accD	--	--
CoarCp031	16.6476	7.4889	10.2952	8.615	13.0822	9.7011	6.897	20.9857	15.5601	4.892	4.1101	7.6603	NC_008535.1	60441	60551	+	psaI	--	--
CoarCp032	1.4798	0.7489	2.13	2.1146	1.3605	2.1558	2.9559	2.5592	2.169	0.9784	0.4697	1.5321	NC_008535.1	60957	61511	+	ycf4	--	--
CoarCp033	1.3886	0.6024	1.3135	1.8898	2.0203	2.1386	3.5663	4.8581	3.3375	0.787	0.8501	2.2364	NC_008535.1	62357	63046	+	cemA	--	--
CoarCp034	0.9268	0.2598	0.6157	1.4942	2.6017	1.7033	3.019	3.6101	2.835	0.6285	1.3578	2.3947	NC_008535.1	63307	64266	+	petA	--	--
CoarCp035	1.6693	0	1.6019	4.2406	3.7779	8.1061	10.6699	12.0096	8.9359	0.981	4.239	5.1207	NC_008535.1	65145	65267	-	psbJ	--	--
CoarCp036	1.7549	0	3.0312	5.9441	2.9787	5.7949	3.739	8.2551	6.7101	1.547	1.6711	4.0375	NC_008535.1	65402	65518	-	psbL	--	--
CoarCp037	1.711	0.3464	2.6271	2.8978	0	1.9941	0.4557	3.3142	4.7977	0.5028	1.0862	3.6741	NC_008535.1	65542	65661	-	psbF	--	--
CoarCp038	4.0738	1.3195	4.8475	5.1746	3.2269	4.5896	6.9439	13.9783	4.9846	0.7183	3.1035	3.1243	NC_008535.1	65671	65922	-	psbE	--	--
CoarCp039	2.1388	1.7318	4.9257	3.6222	0.6051	2.0772	6.8354	10.061	6.5423	0	2.7156	4.9207	NC_008535.1	66992	67087	+	petL	--	--
CoarCp040	3.0018	2.1876	0.6913	1.5251	1.5286	3.1486	4.3171	4.9838	1.3773	1.5878	0.5717	2.4863	NC_008535.1	67256	67369	+	petG	--	--
CoarCp041	12.1671	2.1552	11.6758	6.7614	8.1749	10.3398	11.7468	21.4634	10.08	1.7877	5.3105	7.4649	NC_008535.1	68168	68302	+	psaJ	--	--
CoarCp042	1.7025	0.6204	2.3526	2.8113	2.3118	2.381	7.8896	3.1093	4.4267	0.6003	0.6485	3.917	NC_008535.1	68759	68959	+	rpl33	--	--
CoarCp043	4.9205	1.9016	6.0525	7.1023	8.1623	6.256	8.5778	13.7395	6.8417	3.3519	3.4078	6.8954	NC_008535.1	69125	69430	+	rps18	--	--
CoarCp044	4.8028	1.5625	4.148	4.5754	2.1836	3.7983	10.9641	9.6827	6.2964	1.8146	2.6135	4.3411	NC_008535.1	69652	70050	-	rpl20	--	--
CoarCp046	2.0238	0.7821	1.6949	2.5706	0.6246	1.7154	2.793	3.9709	2.1104	0.1622	1.5768	1.6085	NC_008535.1	70823	99425	-	rps12	--	--
CoarCp047	7.064	3.3054	6.4009	7.4283	4.8158	5.871	6.9395	9.9979	5.3136	3.1648	3.97	5.7017	NC_008535.1	71082	73075	-	clpP	--	--
CoarCp048	3.4511	1.3337	3.2516	2.875	3.4235	4.5445	6.2669	8.9668	5.5869	1.6595	1.6646	4.3516	NC_008535.1	73541	75067	+	psbB	--	--
CoarCp049	3.1685	0.3848	4.0136	3.2197	2.6891	4.4314	3.5443	6.3128	5.3308	1.1173	0	2.3328	NC_008535.1	75253	75360	+	psbT	--	--
CoarCp050	1.5555	0	2.9853	1.6465	2.2002	2.7192	1.6571	1.2912	2.379	0.4571	0	1.9086	NC_008535.1	75427	75558	-	psbN	--	--
CoarCp051	3.0829	0.7489	3.0176	1.9579	2.3548	2.5151	2.9559	7.1658	3.0649	1.0871	0.5872	3.972	NC_008535.1	75665	75886	+	psbH	--	--
CoarCp052	5.9146	1.4753	7.3582	3.421	3.8544	5.3546	5.9071	11.4857	5.4923	1.4897	2.0116	4.5198	NC_008535.1	76016	77428	+	petB	--	--
CoarCp053	7.7934	2.2374	5.3846	6.8394	4.3293	7.514	9.6234	12.7039	7.6937	1.6239	2.8337	6.3246	NC_008535.1	77621	78822	+	petD	--	--
CoarCp054	1.6295	1.0721	1.6419	1.768	1.844	2.2948	4.2314	3.2127	2.7	0.7781	1.2285	2.8118	NC_008535.1	79001	80008	-	rpoA	--	--
CoarCp055	1.6412	0.6977	1.323	1.2508	2.0894	1.8172	3.6718	4.3599	3.2633	1.3022	0.9378	1.9636	NC_008535.1	80083	80499	-	rps11	--	--
CoarCp056	3.0018	2.1876	3.4566	1.9064	4.5857	2.0991	1.9187	4.4854	2.7547	1.0585	2.2868	4.6963	NC_008535.1	80601	80714	-	rpl36	--	--
CoarCp057	2.9248	0.3552	1.684	2.4148	2.234	2.5566	2.1032	5.3416	3.8024	0.7735	1.9497	2.0188	NC_008535.1	80834	81067	-	infA	--	--
CoarCp058	0.338	0	0.1946	0.2146	0.2868	0	0.135	0.4209	0.1292	0	0	0.0778	NC_008535.1	81195	81599	-	rps8	--	--
CoarCp059	0	0	0.1068	0	0.1574	0.1081	0	0	0	0	0	0	NC_008535.1	81768	82136	-	rpl14	--	--
CoarCp060	0	0.1019	0	0.1065	0.5695	0.0978	0.134	0.1393	0	0	0	0.0772	NC_008535.1	82259	83666	-	rpl16	--	--
CoarCp061	0.1042	0	0	0	0.0884	0.0607	0.1665	0	0	0	0	0.0959	NC_008535.1	83793	84449	-	rps3	--	--
CoarCp062	0.585	0.0888	0.421	0.5573	1.117	0.9374	1.9864	1.5782	1.342	0.1289	0.1393	0.9421	NC_008535.1	84434	84901	-	rpl22	--	--
CoarCp063	0	0	0	0	0.2082	0	0.196	0	0.3752	0	0	0.2258	NC_008535.1	84976	85254	-	rps19	--	--
CoarCp064	0	0	0	0.1054	0	0.0967	0	0.0689	0.0634	0	0	0.1145	NC_008535.1	85311	86794	-	rpl2	--	--
CoarCp065	0	0	0	0	0	0	0	0	0.1856	0	0	0	NC_008535.1	86813	87094	-	rpl23	--	--
CoarCp066	0	0.0304	0	0	0.0255	0.0408	0.032	0	0.0612	0	0.0381	0.0598	NC_008535.1	87422	94267	+	ycf2	--	--
CoarCp067	0	0	0.0242	0.1069	0	0.0981	0.0673	0.0349	0.0322	0	0	0.0581	NC_008535.1	95603	97827	-	ndhB	--	--
CoarCp068	0.1462	0.0888	0.2526	0.1858	0.2482	0.0852	0.4674	0.1214	0.3355	0.3868	0.2785	0.2692	NC_008535.1	98122	98589	-	rps7	--	--
CoarCp070	0	0	0	0	0	0.018	0	0	0	0	0	0.0142	NC_008535.1	111118	113337	-	ndhF	--	--
CoarCp071	0	0	0	0	0	0.2462	0.3376	0	0	0	0	0.1944	NC_008535.1	114147	114308	+	rpl32	--	--
CoarCp072	0	0	0.0407	0	0.1199	0.0412	0	0	0.054	0	0	0	NC_008535.1	115333	116301	+	ccsA	--	--
CoarCp073	0	0.083	0	0.0289	0	0.0531	0.0364	0.0378	0	0	0	0.021	NC_008535.1	116563	118065	-	ndhD	--	--
CoarCp074	0	0	0	0	0	0	0	0	0.4255	0	0.2649	0.128	NC_008535.1	118181	118426	-	psaC	--	--
CoarCp075	0.2237	0	0	0	0	0	0	0	0.171	0	0	0	NC_008535.1	118681	118986	-	ndhE	--	--
CoarCp076	0	0	0	0	0.2188	0.1502	0.206	0	0.0986	0	0	0	NC_008535.1	119103	119633	-	ndhG	--	--
CoarCp077	0	0	0	0	0	0.0791	0	0	0	0	0	0	NC_008535.1	120013	120516	-	ndhI	--	--
CoarCp078	0.0627	0.0381	0	0.0796	0	0	0.1002	0.1041	0	0.0553	0	0.1154	NC_008535.1	120609	122817	-	ndhA	--	--
CoarCp079	0	0	0	0	0	0	0	0	0	0	0	0.0265	NC_008535.1	122819	124006	-	ndhH	--	--
CoarCp080	0.2592	0	0	0.1646	0.44	0	0	0	0	0	0	0	NC_008535.1	124119	124382	-	rps15	--	--
CoarCp081	0.0365	0.0074	0	0.0464	0.062	0.0213	0.0778	0.0909	0.0744	0.0107	0.0116	0.028	NC_008535.1	124770	130394	-	ycf1	--	--
CoarCp082	0	0	0	0	0	0	0	0	0	0	0	0.0673	NC_008535.1	141767	142234	+	rps7	--	--
CoarCp083	0	0.0768	0.0243	0	0.0358	0.0737	0.0337	0.175	0.0967	0.0372	0	0.0776	NC_008535.1	142529	144753	+	ndhB	--	--
CoarCp084	0.03	0.0121	0.0058	0.0381	0.0509	0.0466	0.0479	0.1162	0.0382	0.0264	0.0666	0.0506	NC_008535.1	146089	152934	-	ycf2	--	--
CoarCp085	0	0	0	0.3083	0	0	0.1939	0	0.1856	0	0	0.335	NC_008535.1	153262	153543	+	rpl23	--	--
CoarCp086	0.2471	0	0	0	0.0699	0	0	0.1367	0	0	0	0.0379	NC_008535.1	153562	155045	+	rpl2	--	--
LOC113687209	0.5014	0.7105	1.3953	1.1145	0.8511	0.8765	1.8027	1.318	0.9586	0.221	0.3979	0.4614	NC_039898.1	935547	936629	-	LOC113687209	--	--
LOC113687220	0	0	0.0159	0	0	0	0	0	0	0	0	0	NC_039906.1	20248945	20251422	-	LOC113687220	--	--
LOC113687222	0	0	0	0	0	0.0153	0	0	0	0	0	0	NC_039906.1	20486870	20489470	-	LOC113687222	--	--
LOC113687237	0	0.0208	0	0	0	0	0	0	0	0	0	0	NC_039906.1	21232291	21234629	+	LOC113687237	--	--
LOC113687243	2.7006	2.1343	2.3856	2.2321	3.2025	2.4576	3.7835	2.2112	2.3765	2.022	2.9945	2.945	NC_039906.1	21483669	21502657	-	LOC113687243	--	--
LOC113687245	0	0.0075	0	0	0	0	0	0	0	0	0	0.0057	NC_039906.1	21598040	21605162	+	LOC113687245	--	--
LOC113687251	0	0.0288	0.0819	0	0	0.0138	0.0379	0.0197	0	0	0	0	NC_039906.1	21753635	21756521	+	LOC113687251	--	--
LOC113687253	0.1509	0.055	0	0.0575	0.0512	0.0352	0.1447	0.0501	0.0231	0.0266	0.0862	0.1111	NC_039906.1	21819860	21822228	-	LOC113687253	--	--
LOC113687259	0.4488	0.0454	0	0	0	0	0	0	0	0	0	0	NC_039906.1	22013253	22021445	-	LOC113687259	--	--
LOC113687262	0	0	0.0906	0	0	0	0	0	0	0	0	0	NC_039906.1	22080871	22081305	+	LOC113687262	--	--
LOC113687263	12.8956	14.2783	14.032	14.291	13.4189	12.2413	17.6205	11.0465	12.2914	12.3569	13.1702	12.9857	NC_039898.1	1281573	1292440	-	LOC113687263	--	--
LOC113687269	9.6176	8.1596	9.5818	6.3369	9.2936	7.6406	7.4542	7.5952	7.9885	6.351	7.4436	5.304	NC_039906.1	22373811	22381485	-	LOC113687269	--	--
LOC113687273	0	0.02	0	0	0	0	0	0	0	0	0	0	NC_039906.1	22759461	22761605	-	LOC113687273	--	FAR1
LOC113687276	0	0	0	0.1464	0	0	0	0	0	0.1016	0	0	NC_039906.1	23295317	23295910	+	LOC113687276	--	--
LOC113687283	0.057	0	0	0.0362	0	0.0332	0.1821	0	0	0	0	0	NC_039906.1	23640930	23645368	+	LOC113687283	--	--
LOC113687288	2.311	1.9432	3.48	3.1612	3.9226	3.2804	3.6929	4.5255	4.6674	4.9626	3.7807	2.8084	NC_039906.1	24032275	24039873	-	LOC113687288	--	--
LOC113687292	0	0	0	0	0	0.0587	0	0	0	0	0.096	0	NC_039906.1	24439598	24441382	-	LOC113687292	--	--
LOC113687297	0	0.2812	0	0	0	0	0	0	0	0	0	0	NC_039906.1	24469698	24473323	-	LOC113687297	--	ULT
LOC113687301	0	0	0.034	0	0	0	0	0	0	0	0	0	NC_039906.1	24652209	24664563	-	LOC113687301	--	--
LOC113687302	8.9376	4.9569	10.151	11.6377	11.2914	12.0574	10.6628	13.2128	10.4865	5.9723	5.985	6.3098	NC_039906.1	24709742	24711418	-	LOC113687302	--	--
LOC113687303	0	0.065	0	0	0	0	0	0	0	0	0	0.0493	NC_039906.1	24738019	24738712	+	LOC113687303	--	--
LOC113687304	0.4704	0.1428	0.0677	0	0	0.0685	0	0.0976	0.0899	0.1037	0	0	NC_039906.1	24788938	24789617	+	LOC113687304	--	--
LOC113687309	4.1331	4.7986	4.7128	3.1911	3.8173	3.5183	3.3995	3.8684	3.3777	3.2507	3.8202	2.6477	NC_039906.1	24906393	24910182	+	LOC113687309	--	--
LOC113687310	0.3706	0.0563	0.16	0.0392	0.0262	0.108	0.0494	0.1538	0.0236	0.1089	0	0.0284	NC_039906.1	24997823	25015979	-	LOC113687310	--	--
LOC113687313	0	0.194	0	0	0	0	0	0	0	0	0	0	NC_039906.1	25315573	25326205	-	LOC113687313	--	--
LOC113687315	0.0451	0.0548	0.1298	0.0573	0.1913	0.1314	0.036	0.1497	0.0345	0.159	0.0429	0.1245	NC_039906.1	25332941	25334458	+	LOC113687315	--	--
LOC113687320	0	0.1776	0	0	0.4965	0.3409	0.1168	0.1214	0	0	0.1393	0.0673	NC_039906.1	25485653	25487097	+	LOC113687320	--	--
LOC113687322	0.1573	0.2389	0.2416	0.0999	0.2225	0.0764	0.1467	0.2612	0.0401	0.0231	0.0499	0.0483	NC_039906.1	25498311	25501209	-	LOC113687322	--	--
LOC113687332	0.1304	0.0792	0	0	0	0.076	0	0	0	0	0	0	NC_039906.1	25734576	25735854	-	LOC113687332	--	--
LOC113687336	0	0.0388	0	0.0406	0	0	0	0.053	0.0977	0	0	0	NC_039906.1	25806206	25807993	+	LOC113687336	--	--
LOC113687337	0.0315	0.0573	0.0181	0.02	0.0267	0	0	0	0	0.0277	0	0	NC_039906.1	25821877	25836378	-	LOC113687337	--	--
LOC113687338	0.0341	0	0.0196	0.0216	0	0	0	0	0	0	0	0.0314	NC_039906.1	25891549	25897464	-	LOC113687338	--	--
LOC113687340	0.3213	0.2342	0.296	0.4489	0.3272	0.4119	0.2054	0.1067	0.5897	0.17	0.1224	0.1774	NC_039906.1	25945669	25949409	-	LOC113687340	--	--
LOC113687343	0.1099	0	0	0	0.0467	0	0	0	0.042	0	0	0	NC_039906.1	26053540	26061845	-	LOC113687343	--	--
LOC113687345	1.5519	0.7854	1.936	0.7885	0.8342	1.5374	0.992	1.2454	1.3846	0.5016	0.5912	1.0712	NC_039906.1	26133617	26135423	+	LOC113687345	--	Others
LOC113687347	0.0778	0.2834	0.2687	0	0	0	0.1243	0.1291	0.119	0.2742	0	0.0716	NC_039906.1	26337707	26341480	+	LOC113687347	--	--
LOC113687351	0.1023	0.1243	0.0884	0.1299	0	0.0298	0.0409	0.1274	0	0.2255	0.0974	0.0706	NC_039906.1	26677351	26686022	-	LOC113687351	--	--
LOC113687365	0	0	0	0	0	0	0	0	0	0	0	0.0143	NC_039906.1	27019778	27023507	+	LOC113687365	--	--
LOC113687368	1.2466	0.7571	2.0098	13.0637	11.8498	12.4223	29.8816	9.9348	12.6795	21.4303	28.4916	25.412	NC_039906.1	27163668	27164216	+	LOC113687368	--	--
LOC113687371	0	4.4425	0	0.0787	0.1052	0.0723	0	0.2059	1.1378	0.8744	0.2361	0.8558	NC_039906.1	27333384	27333935	-	LOC113687371	--	--
LOC113687375	0.0704	0.1283	0.0405	0.0894	0.0598	0.041	0.225	0	0.1077	0.0621	0.0671	0.162	NC_039906.1	27603476	27605186	-	LOC113687375	--	--
LOC113687377	0.0818	0.2235	0.1648	0.3116	0.6593	0.4765	0.5553	0.577	1.5633	1.1173	2.6475	1.5426	NC_039906.1	27639740	27641413	+	LOC113687377	--	--
LOC113687383	0.1334	0	0	0	0	0	0	0	0	0	0	0	NC_039906.1	27826963	27827475	-	LOC113687383	--	--
LOC113687390	0.1607	0.1951	0.0925	0	0	0.0936	0	0	0	0	0.153	0	NC_039906.1	28004136	28005300	+	LOC113687390	--	--
LOC113687393	0	0	0	0	0	0	0	0.1035	0	0	0	0	NC_039906.1	28079718	28080358	-	LOC113687393	--	--
LOC113687398	0	0.2259	0	0.0787	0	0	0.0991	0.3088	0	0	0	0	NC_039906.1	28147826	28148377	-	LOC113687398	--	--
LOC113687399	0.0834	0.1266	0.1201	0	0.0708	0.1215	0.0666	0.1039	0.0319	0.1103	0.0397	0.0576	NC_039906.1	28161577	28166712	-	LOC113687399	--	--
LOC113687402	49.0111	60.0617	92.1634	26.8281	35.6382	27.0995	30.1459	30.6967	28.5658	40.5545	42.8528	46.7197	NC_039906.1	28223999	28224544	-	LOC113687402	--	--
LOC113687403	1.8941	1.3037	2.472	0.0802	0.3215	0.2208	0	0.1048	0	0.2226	0	0.1162	NC_039906.1	28237642	28238613	-	LOC113687403	--	--
LOC113687409	0.468	0.7815	1.0104	0.0743	0.2979	0.2045	0.3739	0.9712	0.4473	0	0.2228	0.0538	NC_039906.1	28422688	28423359	-	LOC113687409	--	--
LOC113687410	0.2088	0.3804	0.8416	0.2984	0.3101	0.4563	0.2503	0.8667	0.3992	0.092	0.0497	0.2162	NC_039906.1	28428367	28429677	-	LOC113687410	--	--
LOC113687411	0.0565	0.2058	0	0	0	0	0.0451	0.0469	0.0432	0	0	0.026	NC_039906.1	28442112	28443323	-	LOC113687411	--	--
LOC113687424	0.0243	0.0295	0	0	0	0	0	0	0	0	0	0	NC_039906.1	28830060	28833286	+	LOC113687424	--	--
LOC113687430	0	0.0725	0	0	0	0	0	0	0	0	0	0	NC_039906.1	28941746	28943554	-	LOC113687430	--	--
LOC113687432	1.683	1.7034	3.1223	2.1377	1.2696	1.9614	1.7929	2.7942	3.575	1.6485	2.8492	3.0976	NC_039906.1	28998861	28999226	-	LOC113687432	--	--
LOC113687436	0	0	0	0	0	0	0	0	0	0	0	0.1149	NC_039906.1	29047992	29048960	-	LOC113687436	--	--
LOC113687440	0.0567	0.1033	0.0816	0.072	0.0241	0.0165	0	0.0706	0.0433	0	0.027	0	NC_039906.1	29124844	29127359	-	LOC113687440	--	--
LOC113687444	7.7415	8.321	4.4968	2.1755	3.3142	2.7147	1.5327	1.8199	1.4669	2.0534	1.4353	2.3328	NC_039906.1	29184741	29193374	-	LOC113687444	--	--
LOC113687445	0	0	0	0	0	0.0416	0	0	0	0	0	0	NC_039906.1	29222952	29224953	-	LOC113687445	--	--
LOC113687450	1.8437	1.2215	0.9972	0.1774	0.0948	0.6837	0.2678	0.5566	0.2136	0.0493	0	0.2571	NC_039906.1	29330755	29331979	-	LOC113687450	--	--
LOC113687462	0	0	0	0	0	0	0	0.0935	0	0	0	0	NC_039906.1	29649191	29650564	-	LOC113687462	--	--
LOC113687463	0	0	0.0277	0.0611	0	0.028	0.0385	0.04	0	0	0	0.0221	NC_039906.1	29707957	29709583	-	LOC113687463	--	--
LOC113687470	0.2442	0.3522	0.4306	0.3005	0.3238	0.2935	0.3537	0.2407	0.2685	0.2287	0.3634	0.2318	NC_039906.1	33360430	33366410	-	LOC113687470	--	--
LOC113687472	0.1161	0	0.0334	0	0	0	0	0	0	0	0	0	NC_039906.1	29808648	29810409	+	LOC113687472	--	--
LOC113687478	0.0947	0.0575	0.218	0.0601	0	0.1103	0	0	0	0	0	0.0436	NC_039906.1	30117053	30119099	+	LOC113687478	--	--
LOC113687479	0	1.0003	0	0	0	0	0	0	0	0	0	0	NC_039906.1	30154446	30157882	-	LOC113687479	--	--
LOC113687480	0	0	0	0	0	0	0	0	0	0	0.2263	0	NC_039906.1	30214774	30215349	-	LOC113687480	--	--
LOC113687483	0	0.0161	0	0.0169	0	0	0	0	0	0	0	0.0122	NC_039906.1	30390199	30393018	-	LOC113687483	--	--
LOC113687491	19.5543	13.156	24.1733	30.4386	23.1038	24.1304	22.6698	23.2352	38.411	46.3072	48.9265	40.4022	NC_039906.1	30616234	30616590	-	LOC113687491	--	Others
LOC113687493	2.1736	1.8303	3.9122	2.0649	2.5113	1.8414	1.8972	2.2289	2.3187	2.0933	1.9829	2.0676	NC_039906.1	30661193	30664939	+	LOC113687493	--	--
LOC113687496	0.6858	0.7344	1.0496	1.2494	0.9037	1.178	0.721	1.5732	1.1594	1.1456	1.3922	0.8969	NC_039906.1	30716926	30720717	+	LOC113687496	--	--
LOC113687497	0.509	0.287	0.6803	0.1616	0.1388	0.286	0.1743	0.1509	0.0973	0.0641	0.0173	0.092	NC_039906.1	30726857	30730621	+	LOC113687497	--	--
LOC113687498	0	0	0	0	0.0308	0	0	0	0	0	0	0	NC_039906.1	30733991	30737767	+	LOC113687498	--	--
LOC113687500	0.0378	0.0688	0.174	0.024	0	0.2201	0.0302	0.0314	0.0289	0.0333	0	0	NC_039906.1	30769074	30770885	+	LOC113687500	--	--
LOC113687501	13.5183	10.0241	22.3735	16.6557	17.1704	18.3882	12.1273	17.6523	14.6678	9.9826	8.5178	13.1877	NC_039906.1	30783289	30786999	+	LOC113687501	--	--
LOC113687505	0.0394	0.0239	0.0908	0.0501	0.0335	0.1034	0.063	0.0655	0.0302	0.0348	0.0188	0.0091	NC_039906.1	30853996	30857710	+	LOC113687505	--	--
LOC113687508	0.0948	0	0.0955	0.0602	0.0804	0.0414	0.0568	0	0.0181	0	0	0.0218	NC_039906.1	30881949	30885870	+	LOC113687508	--	--
LOC113687510	0.0732	0.0334	0.1687	0.0581	0.0311	0.1067	0.0878	0.0608	0.042	0.0161	0.0174	0.0168	NC_039906.1	30905896	30909633	+	LOC113687510	--	--
LOC113687511	0	0	0.0239	0	0	0.0121	0	0	0	0	0	0	NC_039906.1	30929504	30933559	+	LOC113687511	--	--
LOC113687512	4.7612	3.7734	8.5945	8.0325	7.6916	8.195	7.3293	7.5692	7.9007	6.612	6.1971	7.4438	NC_039906.1	30952697	30956419	+	LOC113687512	--	--
LOC113687513	0	0	0	0	0.4583	0	0	0	0	0	0	0.0226	NC_039906.1	30962976	30968021	+	LOC113687513	--	--
LOC113687514	0	0	0	0	0	0	0	0	0.0841	0	0	0	NC_039906.1	31035503	31036747	-	LOC113687514	--	--
LOC113687515	0	0	0	0	0	0	0	0	0	0	0	0.0151	NC_039906.1	31053216	31056040	+	LOC113687515	--	--
LOC113687519	0	0	0	0.0523	0	0	0	0	0	0	0	0	NC_039906.1	31111379	31113114	+	LOC113687519	--	--
LOC113687520	0	0	0	0.1885	0.7871	0.0216	0.0593	0.0308	0	0	0.0706	0.0853	NC_039906.1	31252188	31257067	+	LOC113687520	--	--
LOC113687525	1.1527	0.9625	1.6592	0.183	0.1834	0.2519	0.2302	0.1196	0.2755	0.127	0.2744	0.3315	NC_039906.1	31434676	31435625	+	LOC113687525	--	--
LOC113687527	0	0.0114	0	0	0	0	0.015	0.0156	0	0	0.0178	0	NC_039906.1	31460512	31476637	-	LOC113687527	--	--
LOC113687530	0	0	0	0	0	0.0799	0	0.1708	0.1573	0.0605	0	0	NC_039906.1	31576836	31577921	-	LOC113687530	--	--
LOC113687533	0	0.0488	0	0	0.409	0.1404	0.1284	0.2001	0.1229	0	0.459	0.4805	NC_039906.1	31712777	31713628	+	LOC113687533	--	--
LOC113687536	39.034	22.1788	66.6321	26.8389	26.9292	33.4978	34.3334	27.5215	26.4776	24.0418	25.6091	28.3717	NC_039906.1	31844020	31845462	-	LOC113687536	--	--
LOC113687539	0	0.0289	0	0.0604	1.1294	0.0554	0	0.0395	0.109	0.4609	0.7694	0.4374	NC_039906.1	31892705	31894144	-	LOC113687539	--	--
LOC113687541	2.876	1.8354	4.4626	1.3622	1.448	1.1078	2.4927	1.9829	1.0438	2.0627	1.7176	1.9963	NC_039906.1	31939980	31941383	+	LOC113687541	--	--
LOC113687542	0.0436	0	0	0.0277	0	0	0	0	0	0	0	0	NC_039906.1	31954875	31957048	+	LOC113687542	--	--
LOC113687544	0.1113	0.0676	0.0961	0.0707	0.0944	0.1297	0	0.0462	0.0426	0.1472	0.159	0.0768	NC_039906.1	32024042	32025943	-	LOC113687544	--	--
LOC113687550	0	0	0	0	0.0296	0.0203	0	0	0	0.0308	0	0	NC_039906.1	32116337	32118298	+	LOC113687550	--	--
LOC113687551	0	0.034	0	0	0.0951	0.0327	0	0	0.0429	0.0494	0	0	NC_039906.1	32127341	32128561	+	LOC113687551	--	--
LOC113687552	0	0.2712	0	0	0	0	0	0	0	0	0	0	NC_039906.1	32134811	32136496	-	LOC113687552	--	--
LOC113687555	5.3862	5.5999	5.1575	4.8151	3.8508	4.2305	6.1513	5.0302	5.4846	4.2322	5.3522	5.4957	NC_039906.1	32167292	32176837	+	LOC113687555	--	--
LOC113687558	0.6737	0.5197	1.0273	0.2081	0.4945	0.4138	0.4073	0.4232	0.2228	0.2247	0.1734	0.1843	NC_039906.1	32428454	32432212	-	LOC113687558	--	--
LOC113687559	0.1607	0	0.0463	0	0	0.1404	0.1284	0	0	0	0	0.037	NC_039906.1	32437342	32440268	-	LOC113687559	--	--
LOC113687561	0.8625	0.9124	1.4257	0.6891	0.6847	0.5674	0.8447	0.5312	0.6383	0.4415	0.5564	0.5761	NC_039906.1	32453621	32456080	-	LOC113687561	--	--
LOC113687562	0	0.2771	0.0438	0.1449	0.2582	0	0.1823	0.1263	0.6397	0.1341	0.1448	0.07	NC_039906.1	32456126	32457025	-	LOC113687562	--	--
LOC113687563	0.0753	0.0457	0.3468	0	0	0	0	0	0	0	0	0.0346	NC_039906.1	32507992	32508900	+	LOC113687563	--	--
LOC113687565	0.3282	3.3889	0.0945	0.1042	0	0.1913	0	0.4087	0	0	0	0	NC_039906.1	32559105	32559521	-	LOC113687565	--	--
LOC113687568	0.0304	0.0553	0.0524	0.1736	0.2062	0.0531	0.097	0.0756	0.0697	0.1071	0.2602	0.2235	NC_039906.1	32674623	32677437	+	LOC113687568	--	--
LOC113687569	0.4225	0.2566	0.3243	0.8944	0.8366	0.2462	0.3376	0.5845	0.8615	0.3724	1.4751	1.0368	NC_039906.1	32696521	32697117	+	LOC113687569	--	--
LOC113687571	0	0.0438	0	0	0	0	0	0	0	0	0	0	NC_039906.1	32841971	32843951	-	LOC113687571	--	--
LOC113687572	0	0	0	0.0449	0	0	0	0	0	0	0	0	NC_039906.1	33079517	33081256	+	LOC113687572	--	--
LOC113687581	0	0.0998	0	0	0	0	0	0	0	0	0	0	NC_039906.1	33220431	33221386	-	LOC113687581	--	--
LOC113687582	0	0.1122	0.1064	0	0	0	0	0	0	0	0	0	NC_039906.1	33231471	33233111	-	LOC113687582	--	--
LOC113687583	7.6661	6.2033	10.023	6.5656	6.4539	8.5992	6.4372	7.2682	5.8311	2.6815	2.3682	3.4897	NC_039906.1	33238107	33241436	+	LOC113687583	--	--
LOC113687591	0	0.0216	0	0	0	0	0	0	0	0	0	0	NC_039906.1	33742763	33745057	+	LOC113687591	--	--
LOC113687593	44.22	33.912	45.4628	22.9956	24.0853	27.8	18.521	20.8676	18.7559	15.0432	12.9883	13.931	NC_039906.1	33769280	33770398	-	LOC113687593	--	--
LOC113687594	17.9931	12.983	27.4993	15.9844	13.803	17.3466	12.6418	12.4015	10.918	8.6609	8.5147	9.9388	NC_039906.1	33770485	33772344	-	LOC113687594	--	--
LOC113687597	0	0.0554	0	0	0	0	0	0	0	0.0804	0.0869	0	NC_039906.1	33811885	33814075	+	LOC113687597	--	--
LOC113687598	0	0.0972	0	0	0	0	0	0	0	0	0	0	NC_039906.1	33836472	33837763	+	LOC113687598	--	LOB
LOC113687603	0	0	0	0	0	0	0	0	0	0	0.103	0	NC_039906.1	34196982	34201916	+	LOC113687603	--	--
LOC113687604	0.6518	0.475	0.3753	0.2484	0.6638	0.2279	0.1042	0.4329	0.0997	0.2298	0.1241	0.8398	NC_039906.1	34208159	34208783	+	LOC113687604	--	--
LOC113687605	7.67	4.658	11.7764	2.1858	3.672	2.7505	2.357	3.6734	2.7072	0.6935	1.1237	1.5384	NC_039906.1	34351016	34351711	-	LOC113687605	--	--
LOC113687607	9.5213	7.6715	17.9117	2.1554	3.6003	4.3398	2.7869	3.052	2.1628	0.6648	0.9875	1.7785	NC_039906.1	34358867	34359592	-	LOC113687607	--	--
LOC113687608	19.6222	20.988	23.7295	13.4108	14.9246	14.9163	14.5931	17.4165	14.3827	10.5945	9.44	9.404	NC_039906.1	34433145	34436141	+	LOC113687608	--	--
LOC113687612	0	0.0718	0	0	0	0	0	0.0981	0	0	0	0.0544	NC_039906.1	34597774	34598881	-	LOC113687612	--	--
LOC113687618	15.1505	12.6845	17.9003	15.9627	12.9697	16.1009	16.5134	15.376	15.2027	14.6301	14.094	14.9705	NC_039906.1	34885531	34887093	-	LOC113687618	--	--
LOC113687619	4.6313	4.1407	5.8516	1.0621	1.8561	1.4244	1.953	1.4951	0.8854	0.6805	1.2251	1.0063	NC_039906.1	34923277	34929095	+	LOC113687619	--	MADS-M-type
LOC113687620	0.4251	0.3442	0.1224	0.135	0	0.0413	0.2264	0.0588	0.2709	0.0625	0.1349	0.0326	NC_039906.1	34978173	34979952	+	LOC113687620	--	--
LOC113687622	0	0.0267	0	0	0	0	0	0	0	0	0	0	NC_039906.1	35011732	35015139	+	LOC113687622	--	--
LOC113687625	0.1079	0.0655	0.0932	0.137	0.1831	0	0.0862	0.2239	0.0825	0.0475	0	0.0496	NC_039906.1	35191335	35192603	-	LOC113687625	--	--
LOC113687626	0	0.0761	0	0	0.0532	0	0	0	0	0	0	0	NC_039906.1	35225425	35228178	-	LOC113687626	--	--
LOC113687629	0	0	0	0	0	0	0.1081	0	0	0	0	0	NC_039906.1	35290684	35292201	+	LOC113687629	--	--
LOC113687631	13.3621	9.7971	11.6341	7.6584	6.9149	8.7361	10.8065	7.1695	8.7231	9.4811	8.6899	8.7729	NC_039906.1	35549608	35550027	-	LOC113687631	--	--
LOC113687632	118.809	116.907	131.648	167.191	169.034	159.828	186.374	160.55	153.488	186.653	210.536	198.627	NC_039906.1	35635214	35635747	+	LOC113687632	--	--
LOC113687633	0	0.0698	0.0331	0.0365	0	0	0	0.0477	0	0	0.2189	0.1587	NC_039906.1	35648520	35649710	+	LOC113687633	--	--
LOC113687635	0	0.9259	0	0	0	0	0	0	0	0	0	0	NC_039906.1	35824556	35826233	+	LOC113687635	--	--
LOC113687637	0	0	0	0.1451	0	0.1332	0	0	0.3495	0.2015	0	0.1577	NC_039906.1	35857134	35858761	-	LOC113687637	--	--
LOC113687640	0.6102	0.1235	0.527	0.3229	0.3452	0.3556	0.4063	0.6754	0.5444	6.0066	0.1937	0.4211	NC_039906.1	35971355	35973758	+	LOC113687640	--	--
LOC113687641	32.4746	31.7348	35.7515	18.8108	16.6085	18.3693	26.6232	15.9819	20.5472	21.4481	26.4929	15.8193	NC_039906.1	35974896	35976644	+	LOC113687641	--	--
LOC113687642	0.797	0.121	1.4913	0.949	0.1691	0.9869	0.6368	1.0751	0.3047	0.0878	0.0949	0.275	NC_039906.1	36024987	36025673	-	LOC113687642	--	--
LOC113687645	0	0.1126	0.2136	0	0.7871	0	0.1482	0	0.1418	0.327	0	0.256	NC_039906.1	36081195	36081563	+	LOC113687645	--	--
LOC113687646	6.8807	5.8156	7.8689	6.4798	5.7794	6.2968	6.6973	6.4382	7.4589	6.0345	5.8881	5.6141	NC_039906.1	36199022	36208219	+	LOC113687646	--	--
LOC113687648	0.1158	0.0352	0.0667	0	0	0	0	0.0961	0	0	0	0	NC_039906.1	36409210	36410391	-	LOC113687648	--	AP2/ERF-ERF
LOC113687649	0	0	0	0	0	0	0.0119	0	0	0	0	0	NC_039906.1	36413377	36418176	+	LOC113687649	--	--
LOC113687650	0	0	0	0	0.2714	0	0	0	0	0	0.3046	0	NC_039906.1	36444544	36445659	+	LOC113687650	--	--
LOC113687651	16.3352	15.5448	16.4383	16.5344	14.0957	17.2002	17.4217	13.5302	14.8902	14.1756	16.5106	11.7027	NC_039898.1	1300851	1311131	-	LOC113687651	--	--
LOC113687653	304.084	321.981	211.595	234.977	233.25	229.816	191.662	206.868	219.805	202.26	225.207	138.832	NC_039906.1	36446447	36449587	-	LOC113687653	--	--
LOC113687657	0.6653	0.7812	0.2298	0.5916	0.7152	0.7496	0.3544	0.1841	0.5766	0.391	0.887	0.5511	NC_039906.1	36950736	36953612	+	LOC113687657	--	--
LOC113687660	0	0	0	0.0655	0	0	0	0	0	0	0	0	NC_039906.1	36993381	36996000	-	LOC113687660	--	--
LOC113687661	0	0.3321	0	0	0.0258	0.0354	0	0	0	0	0	0	NC_039906.1	36997561	36999979	-	LOC113687661	--	--
LOC113687663	0.6135	0.3726	0.2208	2.1429	1.1064	1.5864	1.9606	1.8143	2.3457	1.9943	2.0812	2.0466	NC_039906.1	37150635	37152830	+	LOC113687663	--	--
LOC113687664	0.0996	0	0.1147	0	0	0.1161	0.1592	0.0827	0	0.0878	0.0949	0.5501	NC_039906.1	37159675	37160361	-	LOC113687664	--	--
LOC113687665	1.3826	1.8893	0.5971	5.5614	3.2269	2.6185	8.1012	6.791	6.1679	4.9771	2.9625	3.7112	NC_039906.1	37162864	37163657	+	LOC113687665	--	--
LOC113687666	0	0	0.0769	0.4241	0.3967	0.0389	0.1067	0	0.4596	0.0589	0.0636	0.0307	NC_039906.1	37182039	37186194	-	LOC113687666	--	--
LOC113687668	0	0.0243	0	0.0254	0.0339	0	0	0	0.0612	0	0	0	NC_039906.1	37237744	37239971	-	LOC113687668	--	--
LOC113687671	0	0.0433	0.0821	0	0.121	0.0415	0	0.1184	0.0545	0	0	0.1312	NC_039906.1	37420523	37422157	+	LOC113687671	--	--
LOC113687672	0	0.05	0	0	0.0699	0	0	0	0	0	0	0	NC_039906.1	37422218	37423294	+	LOC113687672	--	--
LOC113687676	0	0.0416	0	0	0	0	0	0	0	0	0	0	NC_039906.1	37613668	37618854	-	LOC113687676	--	--
LOC113687682	0.747	0.4536	2.1504	0.1186	0.3566	0.272	0.0746	0.3488	0.0357	0.0412	0.0445	0.2148	NC_039906.1	37929134	37930599	-	LOC113687682	--	--
LOC113687683	0.1755	0	0	0	0	0	0	0	0.1342	0	0	0	NC_039906.1	37987779	37988484	+	LOC113687683	--	--
LOC113687685	0.1893	0.0575	0	0.0601	0.482	0.1103	0.0756	0.0786	0.2896	0.7511	2.1635	0.6098	NC_039906.1	38044271	38045537	-	LOC113687685	--	--
LOC113687686	0	0	0	0.0237	0	0	0	0	0	0	0	0	NC_039906.1	38081481	38083403	-	LOC113687686	--	--
LOC113687687	0.2572	0.1116	0.3384	0.1167	0	0.0214	0.0587	0	0.0843	0	0.035	0.0338	NC_039906.1	38105883	38107745	-	LOC113687687	--	--
LOC113687689	0.0224	0	0	0	0	0	0	0	0	0	0	0	NC_039906.1	38135880	38138930	+	LOC113687689	--	--
LOC113687690	0	0	0	0.0274	0	0	0	0	0	0	0	0	NC_039906.1	38154438	38157229	-	LOC113687690	--	--
LOC113687692	0	0	0	0	0	0	0	0.0515	0	0	0	0	NC_039906.1	38170713	38172440	+	LOC113687692	--	--
LOC113687700	0	0.1347	0.0639	0.3522	0.2824	0.1939	0.1773	0.3683	0.4241	0.2934	0.5282	1.0208	NC_039906.1	38337761	38338796	+	LOC113687700	--	--
LOC113687704	0.051	0.0155	0	0.0486	0	0.0149	0.0204	0.0847	0.039	0.0225	0	0.0117	NC_039906.1	38472407	38477827	-	LOC113687704	--	--
LOC113687705	16.8724	23.3589	28.6943	52.8453	46.7619	58.9925	122.522	40.2438	49.6646	41.0311	42.2535	73.0296	NC_039906.1	38532875	38535796	-	LOC113687705	--	--
LOC113687706	0.5432	0.6048	0.5734	1.7249	0.922	0.7913	1.6636	0.977	1.1769	0.7981	0.3448	0.8331	NC_039906.1	38624513	38625268	-	LOC113687706	--	--
LOC113687707	0.5004	0.4144	0.6679	0.3034	0.193	0.3181	0.4543	0.2832	0.3305	0.1003	0.3682	0.3872	NC_039906.1	38792913	38795921	+	LOC113687707	--	--
LOC113687711	0.0318	0.0772	0.0457	0	0.0539	0.0278	0	0.0528	0.0243	0.014	0.0151	0.0146	NC_039906.1	34788584	34795339	+	LOC113687711	--	--
LOC113687712	29.7129	30.7272	35.4637	18.5853	17.9931	20.1183	21.8818	18.236	16.9004	20.7873	19.1068	16.9444	NC_039906.1	38238145	38246672	+	LOC113687712	--	--
LOC113687713	0	0.1113	0	0	0	0	0	0	0	0	0	0	NC_039906.1	16021010	16022503	-	LOC113687713	--	--
LOC113687716	0	0.0132	0	0	0	0	0	0	0	0	0	0	NC_039906.1	21386085	21389612	+	LOC113687716	--	--
LOC113687717	0.4204	0.4595	0.4115	2.1359	2.105	1.8618	1.6795	3.3852	2.4433	1.3342	1.6814	1.5282	NC_039906.1	39265463	39268867	+	LOC113687717	--	MYB
LOC113687719	0.1243	0.6984	0.1432	0.2961	0.3165	0.4166	0.7947	0.774	0.9507	0.7398	2.9006	1.7305	NC_039906.1	38497400	38500082	+	LOC113687719	--	--
LOC113687720	2.3914	1.7981	2.2621	0.6871	0.8698	0.6968	1.0918	0.4727	0.8709	0.7529	0.7049	1.048	NC_039906.1	35899238	35902043	-	LOC113687720	--	--
LOC113687721	0.375	0.3416	0.3239	0.3573	0.1591	0.1093	0	0.1557	0	0.1653	0.1786	0.0863	NC_039906.1	3978303	3979776	-	LOC113687721	--	--
LOC113687723	2.6839	1.998	0.997	0.3849	1.2859	0.4288	0.4496	0.3953	0.1324	0.2671	0.1649	0.498	NC_039906.1	36697796	36700039	+	LOC113687723	--	--
LOC113687724	0.2418	0.2203	0.1741	0.384	0.7697	0.2466	0.2898	0.1506	0.2774	0.4264	0.2879	0.4451	NC_039906.1	28463557	28465337	+	LOC113687724	--	--
LOC113687725	2.419	1.4465	1.0928	1.3	2.0846	1.6699	1.0705	2.2244	1.4515	1.4108	1.7011	1.2159	NC_039906.1	31823341	31827480	+	LOC113687725	--	--
LOC113687727	1.325	3.4662	1.0856	0.0971	0	0	0.0814	0	0	0.0899	0	0	NC_039906.1	37853945	37856759	+	LOC113687727	--	--
LOC113687728	0	0.1124	0.1066	0.1763	0.0785	0.1618	0.037	0.0768	0.1062	0.1632	0	0.0639	NC_039906.1	35109695	35111269	-	LOC113687728	--	PHD
LOC113687730	0.0538	0.5551	0.3096	0.0341	0.2281	0.094	0	0.1339	0.4934	0.237	0	0.0247	NC_039906.1	1698631	1702658	-	LOC113687730	--	--
LOC113687731	0.561	0.1136	0.2153	0	0.1587	0	0.2988	0	0.572	0.8242	0.7123	0.086	NC_039906.1	1698211	1698576	-	LOC113687731	--	--
LOC113687732	0	0.0185	0.0525	0.0386	0.0258	0	0	0.0252	0	0.0268	0.029	0.028	NC_039906.1	38097466	38103229	+	LOC113687732	--	WRKY
LOC113687733	0	0	0.0347	0	0	0	0	0	0	0	0	0	NC_039906.1	38103562	38105331	-	LOC113687733	--	--
LOC113687734	0.2586	0.2094	0.0993	0.1095	0.0732	0.1005	0	0.2147	0	0.076	0	0.1983	NC_039906.1	32765509	32767524	-	LOC113687734	--	--
LOC113687735	0.6636	0.5833	0.9753	0.5102	0.5336	0.5495	0.3209	0.5074	0.3205	0.1232	0.4324	0.4902	NC_039906.1	33911832	33915750	+	LOC113687735	--	--
LOC113687736	0.0196	0.0119	0.0338	0	0	0	0	0	0	0	0.0186	0.009	NC_039906.1	19622355	19635014	+	LOC113687736	--	--
LOC113687738	4.5288	4.3152	6.3166	3.0498	3.5454	3.4809	2.5579	2.8197	1.9108	3.6139	2.6769	1.9941	NC_039906.1	31313556	31317503	-	LOC113687738	--	--
LOC113687740	0	0	0	0	0	0	0.0294	0	0	0	0.0351	0.017	NC_039906.1	5836606	5838932	-	LOC113687740	--	--
LOC113687741	0.3102	0.6906	1.4286	0.2626	0.1755	0.3012	0.3304	0.1716	0.1581	0.1823	0	0.0476	NC_039906.1	35026374	35027929	-	LOC113687741	--	--
LOC113687744	1.938	1.3451	1.9448	0.422	0.141	0.2259	0.2655	0.0919	0.0847	0.0976	0.1055	0.1019	NC_039906.1	33317374	33320315	+	LOC113687744	--	SBP
LOC113687745	0.6381	0.2907	1.0104	0.4053	1.354	0.5578	0.7648	0.5297	0.366	0.2813	0.6077	0.5139	NC_039906.1	21881208	21882153	-	LOC113687745	--	--
LOC113687746	0.4008	0.3956	0.5481	0.6046	0.8079	2.0729	0.3603	2.4955	0.6514	0.3534	0.8111	0.3919	NC_039906.1	34728498	34732505	+	LOC113687746	--	--
LOC113687747	0	0	0.0481	0	0	0	0	0	0	0	0	0	NC_039906.1	16889794	16891431	-	LOC113687747	--	--
LOC113687748	0	0	0.0481	0	0	0	0	0	0	0	0	0	NC_039906.1	16597521	16599158	-	LOC113687748	--	--
LOC113687750	3.9001	10.1617	2.318	2.0774	4.4845	4.3255	4.0208	4.0731	5.6764	5.5455	7.7874	2.9524	NC_039906.1	34620380	34622848	+	LOC113687750	--	--
LOC113687751	0.0738	0.1793	0.2125	0.0938	0.3133	0.2151	0.118	0.1226	0.0565	0	0	0.034	NC_039906.1	33016992	33017918	+	LOC113687751	--	--
LOC113687752	0.039	0.0474	0.0225	0.0496	0.0662	0.0455	0.1559	0	0.0298	0.1032	0.0743	0.0359	NC_039906.1	199482	201819	-	LOC113687752	--	--
LOC113687753	0.54	0.9428	1.127	0.9431	1.3175	1.4159	2.9661	1.6249	1.0839	0.2975	1.7997	1.3044	NC_039906.1	33550849	33551862	-	LOC113687753	--	--
LOC113687755	1.9526	2.7274	3.0355	3.1623	3.0658	4.0963	1.7162	5.3492	2.2399	0.8607	0.3719	0.7637	NC_039906.1	36227661	36228433	-	LOC113687755	--	--
LOC113687756	0.2224	5.8875	0.5377	0.3389	0.4152	0.1814	0.2487	0.0738	0.3061	0	0.127	0.0614	NC_039906.1	5853513	5856430	-	LOC113687756	--	--
LOC113687757	5.7592	5.5147	7.246	4.1028	2.9482	3.6935	3.3355	3.3391	3.3556	3.1967	4.846	3.6737	NC_039898.1	1315351	1319629	-	LOC113687757	--	--
LOC113687759	0.1832	0.0556	0.1846	0.5237	0.6609	0.614	0.2196	0.8747	0.6656	0.4846	0.2181	0.1897	NC_039906.1	35203399	35206273	-	LOC113687759	--	--
LOC113687761	0.1448	0.85	0.3613	0.3678	0.2867	0.2813	0.2314	0.4007	0.1846	0.1276	0.2298	0.0666	NC_039906.1	23210883	23218352	+	LOC113687761	--	--
LOC113687762	0.267	0.4216	0.3229	0.1696	2.5836	0.1556	0.0853	0.1108	0.2246	0.2589	0.1017	0.1106	NC_039906.1	26726103	26733083	-	LOC113687762	--	--
LOC113687764	2.7989	1.6035	2.9798	1.6434	2.4202	1.631	1.5612	1.7535	0.9692	1.3035	1.5087	2.1141	NC_039906.1	39158080	39160596	-	LOC113687764	--	NAC
LOC113687766	0.7189	0.3493	1.2915	6.0451	4.0757	6.2505	5.4683	6.7557	4.992	6.9714	5.1209	7.2115	NC_039906.1	32499519	32502050	-	LOC113687766	--	--
LOC113687767	0.2869	0.1493	0.2832	0.3123	12.6952	0.4299	0.9496	1.565	0.3447	0.289	0.1951	0.4337	NC_039906.1	32599356	32601731	-	LOC113687767	--	--
LOC113687768	0.8756	0.5318	0.862	0.5382	0.8151	0.4609	0.2257	0.3986	0.4104	0.3486	0.4035	0.5979	NC_039906.1	33498431	33500853	-	LOC113687768	--	--
LOC113687770	1.882	1.3102	0.8589	0.4519	0.6817	0.3611	0.2201	0.3811	0.351	0.6677	0.4371	0.5386	NC_039906.1	14154391	14157372	-	LOC113687770	--	--
LOC113687771	0.1255	0	0	0	0	0	0	0	0	0	0	0	NC_039906.1	19166579	19167669	-	LOC113687771	--	--
LOC113687772	2.6455	1.4579	2.3694	0.7779	0.7068	1.0848	1.4874	1.0167	0.8242	0.6478	0.8864	0.6537	NC_039906.1	6244604	6266582	-	LOC113687772	--	--
LOC113687775	0.3548	0.1347	0.1277	0.0282	0	0.0258	0.0354	0	0.0339	0	0.1267	0.0408	NC_039906.1	38629990	38632889	+	LOC113687775	--	--
LOC113687776	0.0764	0.1624	0.2639	0.1455	0.1621	0.1335	0.2136	0.0317	0.1168	0.0673	0	0.0527	NC_039906.1	345338	349096	+	LOC113687776	--	--
LOC113687777	10.3716	9.1274	20.0605	27.2552	32.0996	26.9621	25.3568	35.6253	26.3118	27.2108	30.6947	38.094	NC_039906.1	36556229	36557330	+	LOC113687777	--	--
LOC113687778	4.4353	6.2573	1.9644	20.4981	15.636	19.0465	15.5926	28.3791	19.777	23.2796	24.4323	36.7675	NC_039906.1	37507742	37509353	-	LOC113687778	--	--
LOC113687779	8.6667	9.4956	0.7717	0.0567	0.1517	0.1562	0.0714	0	0	0	0	0.1233	NC_039906.1	33156960	33157988	+	LOC113687779	--	bHLH
LOC113687780	0.0622	0.0755	0.0716	0.0395	0	0	0	0	0	0	0	0	NC_039906.1	32594427	32596461	+	LOC113687780	--	--
LOC113687784	0.0489	0	0.0281	0.4657	0.2904	0.0855	4.2184	0.0812	0.1122	0.2155	0.1862	0.1575	NC_039906.1	4997871	5001360	-	LOC113687784	--	--
LOC113687787	0.0377	0.0459	0	0.024	0.0641	0.022	0.0302	0.0627	0.0577	0.0998	0.1078	0.1042	NC_039906.1	34476031	34479553	-	LOC113687787	--	--
LOC113687790	1.0087	0.6579	1.4412	0.1661	0.1585	0.1959	0.0298	0.062	0.1143	0.1317	0.0712	0.0688	NC_039906.1	34861571	34863402	-	LOC113687790	--	--
LOC113687791	2.0828	1.1384	3.1419	6.0583	4.4898	5.4131	6.124	6.1552	6.4667	4.627	4.7602	4.5427	NC_039906.1	29959445	29961736	-	LOC113687791	--	--
LOC113687792	1.4389	1.4817	1.5849	0.8145	1.0884	0.8932	1.3246	0.8309	1.1721	1.3236	0.7149	1.684	NC_039906.1	38752624	38754913	+	LOC113687792	--	--
LOC113687793	20.3096	23.3697	20.6427	14.2197	14.8093	15.1179	16.0657	12.4949	12.5047	11.0787	12.1876	9.9037	NC_039906.1	38754910	38761453	-	LOC113687793	--	--
LOC113687794	12.6729	6.1649	8.5976	17.0538	21.0662	16.3918	9.5761	16.9901	12.0454	10.075	8.5132	10.2313	NC_039906.1	31720689	31724055	-	LOC113687794	--	--
LOC113687795	0	0.0201	0.0573	0	0	0	0	0	0	0	0	0	NC_039906.1	31209588	31211651	+	LOC113687795	--	GRAS
LOC113687798	9.9778	11.0334	11.6369	15.4426	14.9857	15.2003	13.9477	11.8566	12.4151	16.9972	15.3382	13.8325	NC_039906.1	15630419	15639082	+	LOC113687798	--	--
LOC113687799	0.7498	0.7452	1.0205	1.5586	1.5042	1.7081	2.5599	2.4899	2.0331	1.9831	2.8563	1.1292	NC_039906.1	39108377	39109494	-	LOC113687799	--	--
LOC113687800	0.0963	0.1169	0.0554	0	0	0	0	0	0	0	0	0	NC_039906.1	32334309	32335019	-	LOC113687800	--	--
LOC113687801	0.6499	0.759	0.806	0.381	0.5091	0.1457	0.4793	0.4565	0.4205	0.1322	0.1428	0.3221	NC_039906.1	30125795	30129646	+	LOC113687801	--	--
LOC113687802	1.0031	1.0777	1.2439	1.3231	1.0805	0.9667	1.2946	1.3451	1.0621	1.1904	0.4776	0.9941	NC_039906.1	32075791	32077564	+	LOC113687802	--	--
LOC113687804	1.1485	0.9511	0.9017	0.116	0.0443	0.1673	0.292	0.26	0.2395	0.2071	0.1243	0.1201	NC_039906.1	21800884	21807917	+	LOC113687804	--	--
LOC113687805	0	0	0	0.2442	0.3263	0.6722	1.3056	1.0373	3.2344	8.9824	6.2245	4.9981	NC_039906.1	25178637	25187937	+	LOC113687805	--	PLATZ
LOC113687806	29.292	20.3623	49.3766	16.3218	14.619	14.7613	14.7196	12.5406	8.8757	6.2527	3.7719	6.0611	NC_039906.1	36743584	36744326	-	LOC113687806	--	--
LOC113687807	0.5475	1.2968	1.6393	0.3477	1.0223	0.351	0.4812	0.4091	0.8374	0.4827	0.73	0.3023	NC_039906.1	35173790	35176555	+	LOC113687807	--	--
LOC113687809	1.7179	1.6715	1.4677	0.9737	1.897	1.3778	0.6789	0.7207	0.6781	0.4071	0.2463	0.425	NC_039906.1	29175476	29183856	-	LOC113687809	--	--
LOC113687810	2.0309	1.8324	1.4199	0.258	0.7387	0.3212	0.3941	0.3131	0.2662	0.2813	0.3039	0.5206	NC_039906.1	29209413	29213652	-	LOC113687810	--	--
LOC113687811	1.4215	1.1045	1.7091	0.6505	0.9935	0.7309	0.6514	0.5206	0.4636	0.4791	0.5176	0.5002	NC_039906.1	29098241	29102942	-	LOC113687811	--	--
LOC113687812	0.3874	0.3137	0.3222	0.3554	0.9133	0.4766	0.3095	0.4288	0.1975	0.1897	0.164	0.2575	NC_039906.1	29220982	29222785	-	LOC113687812	--	--
LOC113687815	5.3291	4.1455	9.8256	7.1493	7.3686	9.0721	4.3536	7.5554	6.1359	4.3285	4.6757	4.3533	NC_039906.1	34061402	34063002	+	LOC113687815	--	--
LOC113687817	49.6101	35.1676	39.365	19.3459	21.4583	22.1729	25.1033	15.9847	15.5931	13.3174	14.6558	15.5994	NC_039906.1	34629774	34633298	-	LOC113687817	--	--
LOC113687818	26.5387	18.5931	27.4583	20.4384	25.2113	21.5534	24.8983	18.8879	23.4132	23.2673	25.8271	22.7651	NC_039906.1	34635858	34638458	-	LOC113687818	--	--
LOC113687819	0.1147	0.0929	0.2642	0.1943	0.1298	0.2005	0.1222	0.127	0.0877	0.0337	0.0364	0.2111	NC_039906.1	30516393	30518450	+	LOC113687819	--	--
LOC113687820	2.8799	1.8518	2.1946	0.4304	1.294	0.691	0.7445	0.2109	0.8421	0.448	0.484	0.4677	NC_039906.1	29573727	29574649	-	LOC113687820	--	--
LOC113687821	173.712	110.701	65.1622	32.0681	38.3065	43.2383	7.2233	7.2269	4.7115	3.7193	5.2293	7.2722	NC_039906.1	31752998	31754325	+	LOC113687821	--	MYB
LOC113687823	6.8159	2.4324	1.7801	0.5355	0.5367	1.2694	0.6176	0.0583	0.2149	0.1858	0.1338	0	NC_039906.1	31756965	31758493	+	LOC113687823	--	MYB
LOC113687824	24.4721	26.9753	23.818	40.8131	45.2931	40.5863	37.0118	28.6624	42.6916	53.5645	48.4226	49.6229	NC_039906.1	29016672	29025985	+	LOC113687824	--	--
LOC113687825	0.3668	0.5152	0.2376	0.2767	0.5059	0.3607	0.1832	0.2094	0.2455	0.384	0.2402	0.3693	NC_039906.1	38778285	38781269	+	LOC113687825	--	C2H2
LOC113687827	0	0.0257	0.0122	0.0807	0.0899	0.1111	0.0169	0.0527	0.0486	0.0187	0.0605	0.0097	NC_039906.1	36887649	36892038	+	LOC113687827	--	--
LOC113687828	0	0.3385	0.0642	0	0.1892	0	0.1781	0.1851	0	0	0	0.0513	NC_039906.1	3608457	3609559	-	LOC113687828	--	--
LOC113687831	0.6892	0.6439	0.5799	1.5151	1.5297	1.8536	1.186	0.7481	1.1757	1.0749	0.6058	0.6098	NC_039906.1	3538006	3540303	-	LOC113687831	--	--
LOC113687832	8.4246	3.6142	4.4501	3.8779	15.251	5.6975	6.6694	3.4968	3.0144	1.6693	2.6865	3.0586	NC_039906.1	33387072	33393269	+	LOC113687832	--	--
LOC113687833	0.1257	0.3561	0.3617	0.5054	14.2191	0.5858	1.6064	1.5647	0.5445	1.0339	3.9886	3.0837	NC_039906.1	4626965	4628598	-	LOC113687833	--	--
LOC113687834	0.2458	0.5375	1.0474	0.8743	0.2086	0.4584	0.5107	0.653	0.4136	0.4334	0.2341	0.181	NC_039906.1	35867821	35870324	+	LOC113687834	--	--
LOC113687835	1.9399	2.9217	2.8147	1.1828	1.9757	1.4922	1.488	1.4172	1.0681	1.4365	1.0345	1.0355	NC_039906.1	35904509	35906346	-	LOC113687835	--	--
LOC113687836	0	0.254	0	0.2656	0.1183	0.0812	0.1114	0.1157	0.2132	0	0.1327	0.1283	NC_039906.1	38971312	38973622	+	LOC113687836	--	--
LOC113687838	0	0	0	0	0	0	0	0	0.0621	0	0	0	NC_039906.1	38973631	38974743	+	LOC113687838	--	--
LOC113687839	1.0378	0.5987	0.4183	1.3346	1.9376	1.3002	0.8084	1.1199	1.2103	1.0978	1.433	1.7668	NC_039906.1	32286418	32289138	-	LOC113687839	--	--
LOC113687840	19.6118	18.8375	19.4932	17.0822	16.7421	16.7908	20.556	17.0604	16.9771	13.0471	13.4	13.4968	NC_039906.1	35687733	35693221	-	LOC113687840	--	--
LOC113687841	0.0847	0.0172	0.0163	0.0538	0.024	0	0.0226	0	0	0	0	0.052	NC_039906.1	32341662	32344084	+	LOC113687841	--	--
LOC113687842	6.0201	4.8782	6.051	4.6754	5.2552	5.9838	4.384	5.7543	4.5512	6.2321	4.8811	6.9808	NC_039906.1	37536441	37543327	-	LOC113687842	--	--
LOC113687843	0.2594	0.0788	0.0299	0.1812	4.0955	0.1965	0.1451	0.4954	0.1786	0.3431	0.5435	0.5491	NC_039906.1	35751006	35754928	-	LOC113687843	--	--
LOC113687845	6.5429	3.0944	4.0673	3.898	3.9313	5.8035	2.8221	7.4503	4.6494	2.6543	3.6943	4.1564	NC_039906.1	31613267	31615104	+	LOC113687845	--	MYB
LOC113687847	29.4549	29.9882	29.2053	25.9335	25.9151	26.8306	27.217	23.7343	25.9582	22.4112	22.9745	18.204	NC_039906.1	39229144	39236997	-	LOC113687847	--	--
LOC113687848	0.5542	0.5469	0.6382	0.9679	0.9994	1.0092	2.1032	1.2651	0.6357	0.6107	1.1874	1.8488	NC_039906.1	39222688	39223675	+	LOC113687848	--	--
LOC113687849	0	0.017	0.0161	0	0.095	0.0489	0.2237	0.1394	0.0642	0.1481	0.0533	0.1417	NC_039906.1	34391643	34396573	-	LOC113687849	--	--
LOC113687850	1.926	1.5038	2.2574	2.359	2.6853	2.886	2.1708	3.3689	2.5249	1.9101	2.3908	2.1681	NC_039906.1	32835771	32838915	-	LOC113687850	--	--
LOC113687852	20.4745	17.7133	22.3364	15.2239	17.397	16.0478	15.7468	16.5196	18.606	12.392	12.8388	11.0742	NC_039906.1	32831667	32835060	+	LOC113687852	--	--
LOC113687853	6.0886	4.7602	5.9547	5.972	4.9501	6.1262	5.7968	5.3733	6.6688	7.3866	6.7328	6.8274	NC_039906.1	28654266	28659191	+	LOC113687853	--	--
LOC113687854	0	2.4576	0.0108	0	0	0	0	0	0.0143	0.033	0	0	NC_039906.1	31025873	31033057	+	LOC113687854	--	--
LOC113687855	6.8716	6.4692	7.6746	6.0906	6.031	6.3683	6.9787	6.6666	6.4474	6.593	5.9919	4.9144	NC_039906.1	39376814	39385547	-	LOC113687855	--	--
LOC113687856	0	0.0396	0.638	0	0	0	0.0521	0	0	0.0575	0.0621	0.2999	NC_039899.1	10681	12235	+	LOC113687856	--	--
LOC113687860	12.432	8.951	12.1759	21.3465	21.4555	20.632	18.8166	20.6672	19.4555	21.0719	21.6028	23.9143	NC_039906.1	37716784	37719435	-	LOC113687860	--	--
LOC113687861	0	0	0.0227	0	0	0.023	0	0	0	0	0	0	NC_039906.1	37720201	37722877	-	LOC113687861	--	--
LOC113687862	8.1371	4.7118	4.0314	3.3651	3.8277	3.4369	3.2508	4.5295	3.7626	4.6433	4.3249	3.3524	NC_039906.1	37730506	37734337	-	LOC113687862	--	--
LOC113687863	8.4584	4.5391	1.6863	0.7887	1.3721	0.8192	0.6178	0.5057	0.4838	0.6403	0.8702	0.7008	NC_039906.1	327162	331964	+	LOC113687863	--	--
LOC113687864	0.0591	0.0179	0	0	0	0.0172	0.0236	0.0245	0	0.026	0	0.0408	NC_039906.1	35394438	35397365	+	LOC113687864	--	--
LOC113687865	36.8361	36.003	19.6057	22.4567	27.2519	21.9328	18.3401	21.1567	18.7154	20.1983	19.5282	16.7365	NC_039906.1	35630995	35635131	+	LOC113687865	--	--
LOC113687866	0.9985	0.8269	1.202	1.4604	1.1812	1.6397	1.5472	1.3814	1.6891	0.9069	1.1525	0.891	NC_039899.1	17662	20953	-	LOC113687866	--	--
LOC113687868	0	0	0	0	0	0	0	0.0405	0	0	0	0.0224	NC_039906.1	34402166	34404795	-	LOC113687868	--	--
LOC113687871	0	0	0	0	0	0	0	0.0382	0	0	0	0	NC_039906.1	34411469	34415138	-	LOC113687871	--	--
LOC113687872	36.9069	38.3206	37.4404	19.254	19.2182	19.1435	22.6294	17.2829	20.4702	20.767	19.6006	15.0387	NC_039906.1	37896761	37901418	+	LOC113687872	--	--
LOC113687873	4.7315	4.1589	2.8437	2.5568	3.2759	2.2976	3.482	2.1362	4.1262	4.6102	4.0709	3.1894	NC_039906.1	37901474	37905433	-	LOC113687873	--	--
LOC113687874	0	0.2408	0.1142	0.0504	0.0673	0	0	0	0	0	0	0	NC_039906.1	31809410	31811135	-	LOC113687874	--	--
LOC113687876	0.0882	0	0.0127	0.5041	0.7485	0.591	0.599	0.7138	1.0454	0.6998	1.0289	0.6595	NC_039906.1	24547821	24551053	-	LOC113687876	--	--
LOC113687877	0.1468	0.0446	0.0211	0.3962	0.2492	0.0855	0.1466	0.2437	0.0561	0	0.0349	0.1182	NC_039906.1	31725177	31727041	-	LOC113687877	--	--
LOC113687878	0	0.0285	0	0	0	0	0	0	0	0	0	0	NC_039906.1	33099486	33101528	+	LOC113687878	--	--
LOC113687880	0.2494	0.3787	0.4906	0.2376	0.2999	0.2301	0.2989	1.2077	0.2543	0.0916	0.2573	0.22	NC_039906.1	38384386	38392640	-	LOC113687880	--	--
LOC113687881	0.8586	0.7449	1.1535	0.4674	1.5267	0.7386	0.1307	0.7127	0.6878	0.4685	0.6229	0.7525	NC_039906.1	34606789	34616846	-	LOC113687881	--	--
LOC113687882	5.5999	3.0883	2.7014	4.287	5.3435	4.3569	2.6604	4.2969	3.7963	7.3917	5.2462	4.68	NC_039906.1	37463121	37468061	+	LOC113687882	--	--
LOC113687883	14.1254	8.4123	13.2227	12.2701	11.6015	12.3736	12.0143	19.9722	18.5381	15.1841	12.5836	18.2833	NC_039906.1	37468874	37470301	-	LOC113687883	--	--
LOC113687885	0.1283	0.1247	0.0591	0.1141	0.1089	0.0748	0.1025	0	0.0392	0.1131	0	0.0472	NC_039899.1	405250	413531	-	LOC113687885	--	--
LOC113687886	5.0604	3.8874	5.0326	3.1638	2.1976	2.4816	2.93	2.6514	2.4526	3.2444	2.4282	2.0382	NC_039906.1	39269797	39279774	+	LOC113687886	--	--
LOC113687888	3.405	6.6657	5.1319	1.5774	1.9889	2.0192	1.2002	1.5297	1.3632	1.6598	1.1253	1.023	NC_039906.1	20281015	20300995	-	LOC113687888	--	--
LOC113687889	0.8473	1.2006	1.3009	0.2392	0.2397	0.6034	0.3009	0.2344	0.5039	0.083	0.5379	0.3465	NC_039906.1	20284263	20294491	+	LOC113687889	--	--
LOC113687890	0.0312	0.0379	0.1977	0	0	0.0182	0	0	0	0	0	0	NC_039906.1	29917048	29919240	-	LOC113687890	--	--
LOC113687891	15.8489	20.9474	23.2745	23.2268	26.6705	27.2502	32.0257	24.6443	19.0796	17.217	18.663	26.3797	NC_039906.1	27622226	27632426	+	LOC113687891	--	--
LOC113687892	0.0411	0.0999	0.0237	0.3133	0.6279	0.5988	0.3613	0.273	0.1572	0.0725	0.0391	0.0946	NC_039906.1	35524083	35525747	-	LOC113687892	--	--
LOC113687896	0	0.1922	0.1594	0.1005	0.1679	0.0922	0.1897	0.2627	0.242	0.3488	0.3767	0.091	NC_039906.1	31562089	31564896	+	LOC113687896	--	--
LOC113687897	12.793	24.4596	11.5389	95.4901	85.8683	87.5029	98.1345	91.6629	99.1719	111.793	118.398	118.584	NC_039906.1	36662974	36665250	+	LOC113687897	--	--
LOC113687898	155.172	134.02	136.042	79.9085	75.013	79.5442	79.3436	69.0959	79.9538	76.6682	75.6619	67.4001	NC_039906.1	36666027	36669244	-	LOC113687898	--	--
LOC113687899	0	0.1929	0.5486	0.5043	0.1348	0.4627	0.1269	0.5273	0	0.14	0	0.3653	NC_039899.1	568447	570902	+	LOC113687899	--	--
LOC113687900	35.6496	33.3212	49.8876	18.1129	16.8019	18.8339	27.9923	12.2283	13.8942	8.5189	8.2718	11.4745	NC_039906.1	27587673	27589653	+	LOC113687900	--	--
LOC113687901	1.11	1.1623	1.2342	0.316	0.6497	0.6469	0.3058	0.3495	0.322	0.27	0.1094	0.1585	NC_039906.1	23103984	23106894	+	LOC113687901	--	--
LOC113687903	23.0235	15.3129	24.7669	6.5962	7.8466	8.886	7.1472	4.5352	5.0043	3.5195	3.8304	4.1299	NC_039906.1	37838311	37843558	+	LOC113687903	--	--
LOC113687904	0.4751	0.2582	0.3599	1.4769	1.5704	1.9672	1.1388	1.9513	1.6254	1.014	1.4287	1.5994	NC_039906.1	32693105	32695841	+	LOC113687904	--	AP2/ERF-ERF
LOC113687905	4.6124	3.9045	2.8971	0.2959	0.1977	0.4615	0.2978	0.4641	0.5344	0.5339	0.2662	0.6646	NC_039906.1	38939895	38944774	-	LOC113687905	--	NAC
LOC113687906	0.7445	0.4198	0.7348	28.5048	23.1527	18.1283	38.6225	23.4411	30.4597	62.4442	68.1623	67.4386	NC_039906.1	33733086	33734956	-	LOC113687906	--	--
LOC113687907	0.6496	0.5636	1.5495	27.1112	30.2829	17.6293	31.9573	24.0741	26.5064	51.0083	47.014	51.8399	NC_039906.1	33750908	33752995	-	LOC113687907	--	--
LOC113687909	1.3332	0.7197	0.9382	0.6586	1.0058	0.3453	0.3551	1.2298	0.793	0.3918	0.4232	0.7498	NC_039899.1	640726	641302	-	LOC113687909	--	--
LOC113687910	0	0.0309	0	0	0	0.089	0	0	0	0	0	0.0469	NC_039906.1	33737847	33739390	+	LOC113687910	--	--
LOC113687911	0	0	0.0207	0.0228	0.0305	0.0209	0	0	0	0	0	0	NC_039906.1	35102544	35105058	+	LOC113687911	--	--
LOC113687912	85.9068	95.6284	89.0967	147.433	144.472	153.246	281.376	130.257	137.293	122.836	132.714	170.789	NC_039906.1	38523042	38526537	-	LOC113687912	--	--
LOC113687913	12.2936	12.4265	12.7315	9.5369	9.9434	11.1786	12.031	10.9589	9.0228	6.8008	7.7392	8.0487	NC_039906.1	38541508	38545728	+	LOC113687913	--	--
LOC113687914	11.0553	12.874	12.5994	2.0991	2.4182	2.557	3.3238	3.5953	2.8327	1.6076	1.8451	1.2062	NC_039906.1	38537946	38541010	+	LOC113687914	--	--
LOC113687915	5.6348	7.362	6.1906	1.4315	1.034	1.5442	1.7279	1.6941	1.3277	1.1277	0.8702	0.7568	NC_039906.1	38528657	38531685	+	LOC113687915	--	--
LOC113687916	0	0.4105	0.6811	0.7513	0.1434	1.6741	2.2953	0.5611	1.1631	1.7877	0.6437	0.311	NC_039899.1	765997	766872	+	LOC113687916	--	--
LOC113687917	0.4312	4.4277	0.1806	4.9292	6.8198	4.6598	4.7292	4.881	6.5648	11.6108	13.4007	17.8205	NC_039906.1	4120692	4122437	+	LOC113687917	--	--
LOC113687918	32.2546	28.8998	36.5326	23.548	24.1331	26.6261	23.3211	21.2911	23.11	23.1262	24.7424	23.6162	NC_039906.1	38062082	38064841	+	LOC113687918	--	--
LOC113687919	1.5834	2.1369	5.0988	0.9684	1.0452	0.9569	1.5463	0.779	0.9418	0.2068	1.0611	0.9175	NC_039898.1	1320575	1325028	+	LOC113687919	--	--
LOC113687920	18.6197	12.2524	33.7952	6.4793	6.5617	6.4249	3.6553	7.3677	3.9884	1.4116	1.1763	0.7157	NC_039906.1	11479551	11482234	+	LOC113687920	--	--
LOC113687921	47.8077	36.0271	48.9998	45.8489	47.275	53.4559	53.7423	48.4501	42.7649	37.4543	32.5665	34.4832	NC_039906.1	36509473	36512945	-	LOC113687921	--	--
LOC113687922	6.4859	5.6723	6.8599	7.3563	6.5428	6.6384	7.1676	6.167	7.0162	7.6162	7.5598	6.7781	NC_039906.1	36523606	36536232	+	LOC113687922	--	--
LOC113687923	3.4168	3.4214	3.9045	2.4019	2.1693	2.0367	2.084	2.425	2.0545	2.3223	2.2851	1.9563	NC_039906.1	38488223	38491524	+	LOC113687923	--	--
LOC113687924	14.017	14.1803	13.3	6.2225	7.0103	7.3972	5.6283	7.4506	6.5628	5.5165	6.3676	2.9781	NC_039899.1	826176	833071	-	LOC113687924	--	--
LOC113687926	5.0555	4.2477	5.3626	5.1211	5.6439	5.9871	4.5895	5.5055	5.8755	4.5367	4.9524	4.3441	NC_039906.1	31129610	31134850	-	LOC113687926	--	--
LOC113687927	0	0.1963	0.1064	0.0587	0.0392	0.2422	0.1476	0.23	0	0	0	0	NC_039906.1	28365694	28417350	-	LOC113687927	--	--
LOC113687928	0.6581	0	0	0	0	0	0	0	0	0	0	0	NC_039906.1	37324470	37324915	-	LOC113687928	--	--
LOC113687929	7.8522	5.377	7.0886	0.8619	2.3585	2.8057	1.3167	2.1192	1.4333	2.8202	3.0772	1.0706	NC_039906.1	30492502	30499630	-	LOC113687929	--	SET
LOC113687930	6.8595	13.9224	7.023	4.553	7.857	8.5505	5.6867	6.2509	5.6204	4.2057	7.4408	5.0312	NC_039906.1	30484507	30492118	+	LOC113687930	--	--
LOC113687931	0.2209	0.1073	0.0763	0.1122	0.0375	0.2317	0.2118	0.2201	0.1352	0.3116	0.1262	0.122	NC_039906.1	38519398	38521890	-	LOC113687931	--	--
LOC113687932	0	0.1273	0	0	0	0	0	0	0	0	0	0	NC_039899.1	917282	919736	-	LOC113687932	--	--
LOC113687933	104.176	95.8371	115.935	88.9321	92.9161	98.0071	93.9491	101.725	103.875	91.6325	96.596	84.7401	NC_039906.1	38514702	38519309	+	LOC113687933	--	--
LOC113687934	41.1455	33.1189	46.036	37.8951	33.6985	40.6419	38.9944	40.582	34.664	33.615	34.5787	34.6418	NC_039906.1	38785221	38789042	-	LOC113687934	--	--
LOC113687935	22.4397	21.6093	23.7926	16.7065	17.0433	17.1873	17.4196	16.9915	18.5203	15.6757	13.565	11.4017	NC_039906.1	87180	91823	-	LOC113687935	--	FAR1
LOC113687937	8.0293	6.1738	8.5597	5.9065	5.4115	6.5859	6.002	5.7786	5.6071	5.3137	5.0332	5.3298	NC_039906.1	35889478	35898444	-	LOC113687937	--	--
LOC113687938	0.7925	0.8938	0.5541	1.8695	5.0446	2.738	1.5378	1.8327	1.4286	1.4472	1.725	2.9174	NC_039906.1	23470604	23472974	-	LOC113687938	--	--
LOC113687940	0.9054	1.1321	0.4907	0.2706	2.0341	0.3724	0.383	0.0442	0.2851	0.6573	0.2029	0.3186	NC_039906.1	23417848	23420280	-	LOC113687940	--	--
LOC113687941	23.4092	20.3682	26.7974	25.2337	25.0329	29.2296	17.5136	28.1778	22.6215	17.1473	15.1182	15.521	NC_039906.1	32475480	32485927	-	LOC113687941	--	--
LOC113687942	50.1811	52.7529	55.0442	45.1756	44.5915	47.4582	59.5132	46.7098	47.4309	48.326	48.8513	40.0849	NC_039906.1	6311281	6314411	+	LOC113687942	--	--
LOC113687943	11.7831	10.8232	14.5581	5.519	5.2085	7.4958	6.3156	8.5997	8.7481	8.0937	9.5377	8.2233	NC_039906.1	36578772	36582655	+	LOC113687943	--	--
LOC113687944	36.0786	32.4896	41.8818	28.3758	28.6404	26.4183	34.0096	32.4916	30.6006	29.4926	32.2055	34.1756	NC_039906.1	36583034	36584846	-	LOC113687944	--	--
LOC113687945	3.9701	0.9601	6.3721	4.1726	1.7592	2.0678	6.3722	1.9249	5.3198	1.7035	1.4387	5.4643	NC_039906.1	35362590	35366420	+	LOC113687945	--	--
LOC113687946	0.5571	0.6525	0.3207	0.5054	0.7767	0.6261	0.1113	0.4459	0.1217	0.0877	0.1137	0.2014	NC_039906.1	34754119	34763350	+	LOC113687946	--	--
LOC113687947	0.7774	0.3268	1.3772	0.2658	0.203	0.2265	0.2628	0.1986	0.1143	0.1054	0.0854	0.1101	NC_039899.1	954853	957141	-	LOC113687947	--	--
LOC113687948	24.2421	31.7061	30.4242	36.9955	39.0612	33.6583	38.5702	33.5406	31.4892	35.4946	33.5241	31.5895	NC_039906.1	38046495	38048759	-	LOC113687948	--	--
LOC113687949	0.2556	0.2794	0.2158	0.0866	0.1591	0.0496	0.0136	0.0141	0.0651	0.1502	0.1622	0.1411	NC_039906.1	38049074	38055284	-	LOC113687949	--	--
LOC113687950	37.3087	43.6619	39.9484	7.8909	8.0863	8.7249	11.9628	9.1263	9.0478	7.5995	8.7741	5.7011	NC_039906.1	27828878	27833389	+	LOC113687950	--	--
LOC113687952	4.4447	2.6731	2.6088	2.494	3.4426	3.3193	1.655	2.9016	2.409	1.7499	2.0136	1.8268	NC_039906.1	34084327	34089676	-	LOC113687952	--	--
LOC113687953	10.9561	8.6411	13.8453	14.3683	9.862	9.9775	10.2318	13.7805	15.6327	17.2265	12.6013	13.9021	NC_039906.1	34092568	34096544	-	LOC113687953	--	--
LOC113687955	0	0.0427	0.0405	0.0446	0.0298	0	0.0561	0	0	0.0619	0	0.0808	NC_039906.1	35070731	35074557	+	LOC113687955	--	--
LOC113687956	0	0.0166	0.1262	0.0174	0	0.016	0.0219	0	0	0	0	0	NC_039906.1	38404322	38407852	-	LOC113687956	--	--
LOC113687957	2.2966	1.9062	1.4987	2.1717	2.339	2.067	1.1826	2.309	1.7954	1.2598	0.8991	1.0568	NC_039906.1	513163	516916	+	LOC113687957	--	bHLH
LOC113687958	5.724	5.6954	5.4308	3.6696	2.9184	3.4675	4.3754	3.9553	4.9627	4.5899	4.2601	3.0059	NC_039906.1	33501562	33515651	-	LOC113687958	--	HB-other
LOC113687959	0.3228	0.1961	0	0	0.1827	0	0	0	0	0	0.205	0.099	NC_039906.1	34580328	34582436	-	LOC113687959	--	--
LOC113687960	21.0756	13.4144	21.0828	84.2181	70.1842	75.6899	89.8425	71.1929	96.836	118.426	109.197	90.3165	NC_039906.1	14043974	14060488	-	LOC113687960	--	--
LOC113687962	1.8781	1.5112	1.6761	2.3259	1.9393	1.669	2.0133	2.0788	1.891	1.6832	1.7885	1.5771	NC_039906.1	18246776	18258310	-	LOC113687962	--	--
LOC113687963	7.0359	7.17	9.1609	9.6987	10.1784	10.1569	10.7535	10.7523	10.5166	9.8208	10.7863	9.2098	NC_039906.1	35979531	35982671	+	LOC113687963	--	--
LOC113687964	4.0575	5.0173	4.2502	0.9625	1.3277	1.5098	0.7421	1.0551	0.7477	0.9481	1.0707	0.5174	NC_039906.1	35982704	35985994	-	LOC113687964	--	--
LOC113687965	0	0.0636	0.1808	0	0.0888	0	0.0836	0.3475	0.08	0	0	0	NC_039906.1	35970544	35971197	+	LOC113687965	--	--
LOC113687966	15.18	14.9476	15.57	29.4459	27.8094	28.3573	31.1882	25.8151	28.6237	26.2864	23.2737	22.3521	NC_039906.1	34169037	34182352	-	LOC113687966	--	--
LOC113687968	73.8121	111.119	58.7375	249.539	212.416	175.15	399.179	166.208	206.725	251.757	248.727	226.158	NC_039906.1	37157281	37159247	-	LOC113687968	--	--
LOC113687969	46.1472	60.9556	29.7946	31.5995	35.4634	34.4537	59.502	30.7989	22.4014	15.143	14.6656	13.826	NC_039906.1	37153106	37156674	-	LOC113687969	--	--
LOC113687970	13.3332	12.4413	15.6832	11.9932	12.0929	12.3215	12.7335	10.8547	14.8132	11.7794	10.6808	8.5051	NC_039906.1	34709944	34718213	-	LOC113687970	--	--
LOC113687972	24.8339	26.2642	31.3933	25.2933	23.317	27.6897	33.9818	23.2129	23.3779	24.9096	21.7559	21.4899	NC_039906.1	36323334	36328441	-	LOC113687972	--	--
LOC113687973	6.5221	5.7128	7.4463	5.4344	5.9492	6.4643	6.0574	5.5415	5.041	4.1034	3.0125	4.2003	NC_039906.1	34796655	34801839	+	LOC113687973	--	--
LOC113687974	23.2146	23.2098	24.1336	11.6311	10.2524	11.6741	10.4764	9.8855	9.7971	11.1043	11.34	10.2469	NC_039906.1	36379447	36382595	-	LOC113687974	--	--
LOC113687975	20.1909	125.058	19.893	41.0904	45.8516	44.4668	111.301	49.7358	61.7209	36.1328	49.7192	43.6187	NC_039906.1	36377018	36378690	+	LOC113687975	--	--
LOC113687976	14.6444	12.5462	16.4549	10.0599	10.2093	11.821	13.9395	10.9784	8.9421	8.7274	9.9256	6.7042	NC_039906.1	38187698	38193636	-	LOC113687976	--	--
LOC113687978	6.6087	6.5977	4.6589	6.4084	7.0588	8.247	5.5121	9.0187	9.5654	8.1564	8.9949	5.9039	NC_039906.1	38179811	38183439	-	LOC113687978	--	--
LOC113687979	16.1924	14.4752	9.6215	18.8948	19.4227	22.0422	20.2863	23.3712	20.6053	18.4239	19.6552	21.101	NC_039906.1	38183362	38202346	-	LOC113687979	--	--
LOC113687980	17.979	22.1527	18.8172	10.302	10.6472	9.4293	9.2575	10.1159	9.4411	9.545	8.1801	5.6992	NC_039906.1	6199703	6207947	-	LOC113687980	--	--
LOC113687981	2.4038	1.8663	3.0197	1.3098	1.136	1.1222	0.7311	1.2358	0.94	0.6261	0.4812	0.6473	NC_039906.1	30705652	30713920	+	LOC113687981	--	--
LOC113687982	7.3085	5.454	9.3076	6.1364	7.0438	8.5178	7.2746	12.4941	9.3783	6.2246	6.311	7.638	NC_039906.1	30722770	30725350	-	LOC113687982	--	--
LOC113687983	0	0.06	0.1137	0.0627	0	0	0	0	0	0	0	0.0454	NC_039899.1	1094968	1095794	-	LOC113687983	--	--
LOC113687984	12.9598	10.0662	13.0473	23.8192	24.4182	25.2528	26.9348	27.8579	26.6756	20.1115	19.3972	22.5415	NC_039906.1	38073719	38078241	-	LOC113687984	--	--
LOC113687985	21.1713	19.4793	22.34	11.4949	12.6598	13.0468	11.1224	13.2101	13.9683	14.0041	12.5447	8.2647	NC_039906.1	12822487	12836615	-	LOC113687985	--	--
LOC113687987	139.258	468.509	128.034	125.638	121.746	106.588	115.485	118.782	146.628	194.328	215.713	161.914	NC_039906.1	35624487	35627988	+	LOC113687987	--	--
LOC113687990	49.2282	49.1095	32.1545	46.1468	48.1988	39.9019	46.0775	35.1204	44.2826	48.1307	49.8053	55.0148	NC_039906.1	32959108	32963027	+	LOC113687990	--	--
LOC113687991	16.8967	13.6818	16.8433	19.0992	13.9346	14.6401	19.6096	13.1765	15.0359	20.8237	20.8689	13.3352	NC_039906.1	37631155	37637093	+	LOC113687991	--	--
LOC113687992	0	0.0251	0.0714	0	0	0	0	0	0	0	0	0	NC_039906.1	15777744	15779399	-	LOC113687992	--	--
LOC113687993	0.7891	0.9079	1.7455	0.633	0.6697	0.7018	1.0286	0.6206	0.6987	0.659	0.7514	0.7644	NC_039906.1	15773133	15774780	-	LOC113687993	--	--
LOC113687996	109.073	88.383	52.4594	148.943	153.81	153.064	104.129	173.153	139.201	117.968	106.003	108.592	NC_039906.1	586568	592418	+	LOC113687996	--	--
LOC113687997	23.9134	21.1158	24.935	27.8689	29.3672	30.7408	29.4816	26.998	26.0596	25.7613	25.0041	24.8353	NC_039906.1	38826608	38832820	+	LOC113687997	--	--
LOC113687998	40.2326	51.4054	30.9945	44.9282	44.8693	49.6407	48.6783	50.2248	51.7819	46.1309	42.652	35.2751	NC_039906.1	38739557	38746263	+	LOC113687998	--	--
LOC113687999	10.4797	10.0099	11.6382	11.0497	10.1318	8.8539	9.5384	8.0521	10.5819	13.8429	12.7895	12.5159	NC_039906.1	36091602	36097001	+	LOC113687999	--	--
LOC113688000	1.1628	1.4124	0.9565	1.266	1.1749	1.323	0.9733	1.0572	0.8892	1.318	0.4746	0.8153	NC_039906.1	36099336	36100571	-	LOC113688000	--	--
LOC113688001	8.5687	10.4076	7.5902	8.9305	14.1716	14.7238	11.1473	20.2454	11.2574	10.2656	9.9383	15.0133	NC_039906.1	37179084	37180391	-	LOC113688001	--	--
LOC113688005	2.0714	2.9386	1.349	1.3802	1.6427	1.2367	0.9903	0.9725	1.1036	0.9729	0.9539	0.7578	NC_039906.1	34940545	34949092	+	LOC113688005	--	--
LOC113688006	20.9621	20.7962	17.485	16.9153	17.5498	19.2663	16.8808	22.2865	18.7595	16.4378	13.9306	12.4187	NC_039906.1	34952233	34957610	-	LOC113688006	--	--
LOC113688007	1.4688	1.1681	3.0002	1.9545	2.1964	2.4455	2.2075	1.5967	2.0326	1.5107	1.6652	2.0276	NC_039906.1	34949736	34951692	+	LOC113688007	--	--
LOC113688010	9.4147	9.7644	10.6126	6.6782	5.4738	5.7178	7.5467	5.1258	6.218	6.0362	7.5101	5.9356	NC_039906.1	35461874	35464575	-	LOC113688010	--	--
LOC113688011	57.5687	56.8686	68.3793	71.1886	71.0859	60.0393	72.253	69.0529	73.8788	86.9079	95.9971	89.0204	NC_039906.1	35457452	35459576	-	LOC113688011	--	MBF1
LOC113688014	20.9816	16.4131	14.7844	122.531	101.967	97.5805	89.5289	165.219	168.859	192.762	168.027	182.082	NC_039906.1	34287232	34288814	+	LOC113688014	--	--
LOC113688015	32.7508	25.875	6.6616	100.035	77.5159	66.4229	71.5578	157.74	179.066	319.32	351.756	263.771	NC_039906.1	34278914	34280265	+	LOC113688015	--	--
LOC113688016	17.5724	17.8611	1.4555	101.97	75.9291	68.231	77.1478	190.099	153.338	206.007	225.41	217.497	NC_039906.1	34273003	34274355	+	LOC113688016	--	--
LOC113688017	3.071	1.9412	0.6856	15.7227	13.7234	11.1758	14.9728	36.3677	26.2173	33.4271	32.3485	28.9835	NC_039906.1	34276039	34277374	+	LOC113688017	--	--
LOC113688018	12.1741	12.4499	1.6343	47.3924	41.2751	29.7003	33.4652	86.767	67.6302	103.431	113.89	101.037	NC_039906.1	34268396	34269742	+	LOC113688018	--	--
LOC113688020	15.8827	10.8732	17.8462	56.7631	48.7718	70.3128	63.7203	83.7839	70.1161	41.6656	31.8539	46.7516	NC_039906.1	35207239	35211683	-	LOC113688020	--	--
LOC113688021	12.1488	13.0805	14.185	15.2932	15.6714	14.2296	16.4166	16.1123	14.7503	15.0196	14.2656	13.7195	NC_039906.1	27979443	27992274	+	LOC113688021	--	--
LOC113688023	101.515	95.6659	82.0696	92.3233	92.3871	91.0893	99.4902	74.7372	82.9125	79.1891	75.791	69.2154	NC_039906.1	36595671	36601338	+	LOC113688023	--	--
LOC113688024	14.6337	13.9253	17.4233	3.8029	4.2507	4.4676	3.8341	4.2158	4.6112	4.9333	3.8236	3.1673	NC_039906.1	1903554	1912889	+	LOC113688024	--	--
LOC113688025	18.9853	20.6247	21.6836	20.5669	21.7105	21.373	20.9764	17.9506	22.8858	22.0953	21.7248	17.0436	NC_039906.1	36184670	36193926	-	LOC113688025	--	--
LOC113688026	14.304	16.7843	10.0215	14.3235	15.1658	13.9908	12.6088	12.61	13.8591	13.5585	14.9475	12.2223	NC_039906.1	28346277	28356355	-	LOC113688026	--	SNF2
LOC113688027	13.5034	14.3022	15.698	11.8619	11.3328	12.0973	12.23	10.6394	10.7698	12.1313	12.4298	8.7622	NC_039906.1	39330726	39343933	+	LOC113688027	--	--
LOC113688028	21.0857	17.5805	24.9932	14.7008	14.4713	16.6634	14.5179	15.4994	14.3909	12.4356	12.2272	10.1226	NC_039906.1	38906319	38911768	-	LOC113688028	--	--
LOC113688029	17.8847	22.4935	21.0028	22.9234	22.693	21.1192	21.0574	21.8537	19.6806	23.858	20.1791	15.0061	NC_039906.1	36454772	36459244	-	LOC113688029	--	--
LOC113688030	28.7466	18.5193	29.7927	50.7984	62.6521	59.5822	39.9467	39.022	33.4151	23.3553	23.0388	23.8945	NC_039906.1	33961971	33967633	-	LOC113688030	--	--
LOC113688031	13.1096	14.1375	12.1964	11.188	13.5191	14.4784	11.8994	11.563	12.3106	12.3643	12.0711	11.2885	NC_039906.1	33053905	33060639	+	LOC113688031	--	--
LOC113688032	10.692	7.5002	11.4563	6.1732	6.4054	6.3305	5.9846	6.9298	8.0891	8.6696	8.1672	5.6302	NC_039906.1	33060667	33063098	-	LOC113688032	--	--
LOC113688033	35.2152	30.1576	75.0797	35.3954	34.132	44.7895	46.65	57.1114	46.8355	34.779	32.6116	41.7787	NC_039906.1	26427981	26429414	+	LOC113688033	--	C2C2-CO-like
LOC113688034	10.7308	10.481	12.3713	17.2892	15.7803	16.2382	16.9898	14.5526	14.6352	12.9475	10.5485	12.9361	NC_039906.1	35168693	35172344	-	LOC113688034	--	--
LOC113688035	53.9175	98.7259	60.1539	30.1133	36.8837	35.1772	38.8801	28.7898	27.3918	20.4459	21.2604	25.6578	NC_039906.1	36423518	36426103	-	LOC113688035	--	--
LOC113688036	5.2361	5.4712	6.6894	3.7846	3.3217	4.3457	4.3949	4.5224	4.3144	3.5281	3.3746	2.7014	NC_039906.1	29427046	29439852	-	LOC113688036	--	--
LOC113688037	13.911	19.9946	20.7543	3.0984	8.4702	8.0739	5.1676	7.8453	6.481	5.7754	5.0972	3.4764	NC_039906.1	38345104	38352309	-	LOC113688037	--	--
LOC113688038	13.198	12.4792	12.494	10.1504	9.799	10.3086	10.5451	10.2473	10.4762	10.0148	8.5379	7.7728	NC_039906.1	34224038	34230900	+	LOC113688038	--	--
LOC113688039	0.1076	0.1307	0	0	0.0913	0.1254	0.3439	0.0893	0.1646	0.0949	0	0	NC_039899.1	1622789	1623597	-	LOC113688039	--	--
LOC113688040	4.137	9.7218	3.8318	5.3976	4.8086	4.2188	4.6348	4.8528	8.15	7.9283	7.1512	7.2007	NC_039906.1	34968244	34972830	+	LOC113688040	--	--
LOC113688041	83.3215	71.1816	100.232	80.1017	73.4659	68.6885	80.8183	73.3884	89.6349	105.277	118.703	114.749	NC_039906.1	34974207	34977534	+	LOC113688041	--	--
LOC113688042	8.2734	20.1505	14.8395	4.7318	4.8527	4.8465	4.8454	4.4589	4.6707	5.4225	5.2387	5.6607	NC_039906.1	36609212	36611582	+	LOC113688042	--	--
LOC113688043	10.0462	9.177	10.4359	6.8589	7.567	6.147	7.2577	5.9769	9.1233	9.3362	10.683	9.9197	NC_039906.1	36611945	36616978	-	LOC113688043	--	--
LOC113688044	109.61	111.806	124.498	184.257	182.835	172.978	172.021	166.248	174.157	171.857	168.922	177.387	NC_039906.1	35570415	35575597	+	LOC113688044	--	--
LOC113688045	18.8022	14.7871	20.7855	12.8071	10.4521	14.9832	13.8586	19.0814	15.0617	11.6028	11.1012	11.9395	NC_039906.1	36174807	36176262	+	LOC113688045	--	--
LOC113688046	0.6415	0.4645	0.4404	0.1254	0.2094	0.2588	0.1971	0.2048	0.2641	0.1088	0.2115	0.1476	NC_039906.1	34428741	34432986	+	LOC113688046	--	--
LOC113688047	30.7556	41.0054	39.2226	72.9454	66.5457	63.6344	70.868	61.657	68.4782	74.8884	70.5272	69.7195	NC_039906.1	36930530	36935058	+	LOC113688047	--	--
LOC113688048	0.0384	0.0934	0.1992	0.1221	0.1958	0.112	0.1536	0.0638	0.147	0.0678	0.1465	0.1946	NC_039906.1	34445184	34447699	-	LOC113688048	--	--
LOC113688049	0.4043	0.3125	0.3174	0.2801	0.1248	0.1499	0.2643	0.0915	0.1968	0.1944	0.07	0.1184	NC_039906.1	34449042	34452433	-	LOC113688049	--	--
LOC113688050	3.3862	3.5394	3.6181	1.8611	2.2107	2.2199	3.8242	1.838	2.0916	2.2389	2.1084	2.1125	NC_039906.1	34436808	34439389	+	LOC113688050	--	--
LOC113688051	1.0156	1.2221	1.3428	0.7047	0.6544	0.8439	0.6612	0.9212	0.7048	0.7295	0.3761	0.5798	NC_039906.1	34439485	34444038	-	LOC113688051	--	--
LOC113688052	5.9208	5.4454	6.8563	2.4466	2.3353	2.4881	2.4639	2.9774	2.6195	2.4843	1.9246	1.6329	NC_039906.1	30502172	30510237	+	LOC113688052	--	--
LOC113688053	0.9302	1.7118	1.6392	1.092	0.7655	0.5421	0.6757	0.468	0.8623	0.9691	0.9395	0.9469	NC_039906.1	37620182	37628940	+	LOC113688053	--	--
LOC113688055	2.1758	0.2403	0.4176	0.1675	0.056	0.269	0	0.3284	0.0504	0.2325	0.1256	0.2124	NC_039906.1	37628841	37630146	-	LOC113688055	--	--
LOC113688056	17.1316	17.0423	17.2867	23.6656	24.1348	23.647	20.4169	20.2551	22.3206	21.815	20.5438	18.4602	NC_039906.1	35802923	35808611	-	LOC113688056	--	--
LOC113688057	30.8687	26.1676	30.3485	27.076	24.4181	25.7468	27.3234	28.6156	24.7223	23.1932	21.9275	21.8413	NC_039906.1	3285287	3289604	-	LOC113688057	--	--
LOC113688058	20.9549	16.7586	19.4053	11.7767	12.3613	14.6022	12.0879	17.0054	12.0008	9.9407	12.1699	10.6513	NC_039906.1	38129855	38133574	+	LOC113688058	--	--
LOC113688060	3.7155	3.628	3.7452	1.474	1.3691	1.7709	1.8211	1.6329	1.4088	1.4129	1.2488	1.0153	NC_039906.1	32538178	32545466	-	LOC113688060	--	--
LOC113688061	4.1603	1.4993	1.2898	0.842	1.5132	4.0229	1.1324	2.429	5.1395	7.698	3.8312	0.9256	NC_039899.1	1644498	1653901	-	LOC113688061	--	--
LOC113688062	95.1652	63.4955	116.743	103.432	104.173	101.493	108.045	101.718	106.554	111.922	103.426	113.55	NC_039906.1	317888	323188	-	LOC113688062	--	Others
LOC113688063	3.6133	3.2464	4.2098	2.1328	1.9662	2.1427	2.2247	2.1085	2.048	1.752	1.427	1.8631	NC_039906.1	18391002	18400610	+	LOC113688063	--	--
LOC113688064	0.7954	0.414	1.243	0.6735	1.3179	1.1477	0.9986	0.283	0.2317	0.2671	0.0721	0.244	NC_039906.1	30573656	30575630	-	LOC113688064	--	--
LOC113688065	4.8886	2.9372	4.3119	1.5524	1.7655	1.9093	1.7037	2.0291	1.8295	0.9169	0.6933	1.3401	NC_039899.1	1782830	1784260	+	LOC113688065	--	--
LOC113688066	0	0.0209	0.0396	0	0	0.02	0	0	0	0.0303	0	0.0158	NC_039906.1	36869856	36872217	+	LOC113688066	--	--
LOC113688067	0.1143	0.6939	0.6579	0.9433	1.1636	1.1319	0.6847	0.9485	1.0048	0.8562	0.7072	0.6046	NC_039906.1	36880224	36882457	-	LOC113688067	--	--
LOC113688068	4.741	4.2819	4.5029	5.0183	5.3649	4.5337	4.8888	4.5412	4.6172	3.9294	4.0131	3.2071	NC_039906.1	36837592	36882265	-	LOC113688068	--	--
LOC113688069	5.7002	15.039	5.0426	27.1395	23.2917	25.2756	22.7118	31.1494	44.5153	39.3689	39.4354	50.8779	NC_039906.1	37771787	37773868	+	LOC113688069	--	--
LOC113688070	35.9396	33.653	29.3563	48.2444	50.1676	46.6462	48.6723	41.7903	45.6977	41.499	39.1784	39.7811	NC_039906.1	36567356	36570954	+	LOC113688070	--	--
LOC113688071	0.5934	0.6407	1.025	0.9631	0.9513	1.0374	0.7375	1.7515	1.2606	0.6394	0.7535	0.4854	NC_039899.1	1784306	1785343	+	LOC113688071	--	--
LOC113688072	12.6427	14.5408	12.6744	10.0181	11.0495	10.756	7.4867	11.1011	9.0382	7.4095	5.9637	5.4925	NC_039906.1	35148873	35164148	-	LOC113688072	--	--
LOC113688073	2.366	2.3002	4.0517	2.3281	2.0683	2.3432	2.4502	2.63	2.3141	1.8799	1.8179	1.8316	NC_039906.1	25078942	25085681	+	LOC113688073	--	--
LOC113688074	10.5046	7.8932	11.6454	2.1711	2.1759	2.4485	1.6786	3.3403	2.2602	1.7579	1.2547	1.7041	NC_039906.1	35726029	35728049	+	LOC113688074	--	TCP
LOC113688075	0.2916	0.2952	0.4478	0.108	0.1444	0.085	0.0971	0.1009	0.1301	0.0857	0.0463	0.123	NC_039906.1	35728249	35732914	-	LOC113688075	--	--
LOC113688076	0.4975	0.6474	0.491	1.6249	2.4127	1.0768	1.0789	2.1239	1.25	0.8771	1.2859	0.883	NC_039899.1	1785340	1786302	+	LOC113688076	--	--
LOC113688077	15.6024	12.6338	17.7991	10.322	10.6733	11.5871	11.8752	12.7661	10.1832	9.8417	10.2682	10.5628	NC_039906.1	38172795	38177556	-	LOC113688077	--	--
LOC113688080	11.2571	6.1168	11.9787	14.0408	11.6802	12.0939	13.5119	14.8115	14.7579	21.1462	16.346	20.2369	NC_039906.1	38550845	38554996	+	LOC113688080	--	--
LOC113688081	5.2041	2.9214	11.1041	19.7196	17.8894	24.6429	18.0298	26.7556	21.2365	14.0716	13.0766	17.4467	NC_039906.1	14703529	14705093	-	LOC113688081	--	--
LOC113688082	21.2582	30.2176	24.8322	12.8308	12.3086	11.6128	15.1467	12.2672	12.0434	13.9391	15.2382	10.3065	NC_039906.1	33224399	33230630	+	LOC113688082	--	SNF2
LOC113688083	0.0405	0.5168	0.0311	0.0257	0.0802	0.0394	0.0108	0.0785	0.031	0	0.0386	0.0124	NC_039906.1	22042725	22050811	+	LOC113688083	--	--
LOC113688085	369.335	334.746	392.263	182.055	179.185	174.805	154.823	206.498	167.202	149.213	151.129	180.381	NC_039906.1	36781608	36784796	+	LOC113688085	--	--
LOC113688086	1.8572	1.7038	2.332	0.7278	0.9893	1.1628	0.963	1.1481	0.7404	0.9928	0.8279	0.7273	NC_039906.1	37650363	37668680	-	LOC113688086	--	--
LOC113688087	8.3087	7.1527	8.2609	6.2153	6.67	7.0505	7.6995	8.8173	6.7962	5.9655	6.3625	5.3703	NC_039906.1	37645492	37649683	-	LOC113688087	--	--
LOC113688088	40.0088	36.0233	40.5027	33.0652	33.2403	31.94	13.2903	22.0507	17.3995	26.0007	25.8186	32.5546	NC_039906.1	30594351	30601361	-	LOC113688088	--	--
LOC113688089	7.9822	8.0206	7.6997	5.6884	6.9505	5.751	5.7649	6.7985	5.9775	6.5982	6.6734	4.4553	NC_039906.1	39167742	39179473	-	LOC113688089	--	--
LOC113688090	1.4201	1.8908	1.541	0.8326	1.2516	0.9549	0.5237	0.8615	0.7101	0.9149	0.5722	0.6786	NC_039906.1	32317648	32322569	+	LOC113688090	--	ULT
LOC113688091	26.8677	22.7938	37.3414	7.9266	8.4739	11.5309	7.325	8.4017	6.9068	3.2408	3.1982	5.7848	NC_039906.1	37921702	37923209	+	LOC113688091	--	--
LOC113688093	0.1583	0.1923	0.3419	0	0	0	0	0	0	0	0	0	NC_039906.1	33194257	33199532	-	LOC113688093	--	--
LOC113688094	5.0731	2.9668	8.8846	7.3687	5.7806	7.8834	8.1631	9.8266	9.3398	11.2843	8.1412	11.6179	NC_039906.1	35863318	35866231	+	LOC113688094	--	--
LOC113688095	61.2516	44.9887	34.1357	43.1581	42.1955	42.2798	26.1135	52.5552	38.8872	34.0897	25.3346	39.6927	NC_039906.1	24314540	24318684	-	LOC113688095	--	--
LOC113688096	5.2276	6.7691	6.4523	4.236	4.2837	4.3069	3.9128	4.0154	4.4573	5.2177	3.6907	2.8341	NC_039906.1	35659935	35665546	+	LOC113688096	--	--
LOC113688097	38.42	41.4477	48.4191	56.864	58.6115	53.5935	53.7681	45.4836	44.9295	48.9745	50.1308	51.2138	NC_039906.1	35683026	35686702	+	LOC113688097	--	--
LOC113688098	8.5404	12.5046	8.2348	9.8449	9.0106	9.0502	7.0808	8.0123	9.0586	9.6948	11.0295	6.2716	NC_039906.1	35675747	35682934	-	LOC113688098	--	--
LOC113688099	3.799	4.02	3.2645	2.5042	2.9067	3.2536	2.6905	3.8944	3.4115	2.9178	2.9052	2.1587	NC_039906.1	35667993	35675218	-	LOC113688099	--	--
LOC113688100	47.7916	54.6063	28.7089	26.047	31.1177	25.784	24.8504	21.6519	26.8916	28.7188	29.7166	25.8727	NC_039906.1	31962576	31975396	+	LOC113688100	--	--
LOC113688101	49.3912	39.091	45.6571	19.8554	19.1285	23.6695	25.444	22.0902	23.5746	22.5614	25.0636	20.4523	NC_039906.1	31973360	31979040	-	LOC113688101	--	--
LOC113688102	18.8749	23.8762	20.3237	26.7139	25.3699	24.3218	27.8727	22.7554	22.7923	21.1705	19.6621	20.7549	NC_039906.1	36352347	36356953	+	LOC113688102	--	--
LOC113688103	78.6549	59.6016	121.633	143.249	141.178	184.713	135.704	213.92	136.285	71.2793	60.4604	118.468	NC_039906.1	38297534	38299275	+	LOC113688103	--	--
LOC113688104	0	0.2753	0	0	0	0	0	0	0	0	0	0	NC_039899.1	1977925	1981887	+	LOC113688104	--	--
LOC113688105	40.7697	35.5481	46.3902	26.6223	28.5704	31.6632	23.5135	23.9832	24.948	22.1153	20.6426	17.8353	NC_039906.1	28571560	28577269	-	LOC113688105	--	--
LOC113688106	27.9418	29.3266	35.4624	23.388	22.3663	24.7276	28.4321	25.2556	24.5942	24.6764	20.7008	20.5535	NC_039906.1	23118464	23129746	-	LOC113688106	--	--
LOC113688107	9.5448	8.6519	11.9276	19.488	17.9715	20.3737	24.6583	24.3869	25.3313	26.0847	25.8207	21.7162	NC_039906.1	39111204	39116072	-	LOC113688107	--	--
LOC113688108	8.7222	10.1187	10.8714	6.6329	5.3617	6.3016	6.662	6.6264	6.7355	7.0369	6.0568	5.5128	NC_039906.1	36632611	36643075	+	LOC113688108	--	--
LOC113688109	50.3271	42.8556	83.3261	37.6374	40.1333	37.1904	58.4713	38.1961	30.2133	31.2925	33.8028	30.7933	NC_039906.1	36643373	36644719	-	LOC113688109	--	--
LOC113688110	4.72	7.0118	4.0137	11.8063	10.7542	11.0655	13.8086	8.4393	12.1615	13.3792	11.7556	12.5302	NC_039906.1	34486578	34491023	-	LOC113688110	--	--
LOC113688111	50.7533	52.4187	56.0256	78.6659	77.1389	76.114	80.2491	63.8058	80.681	90.3778	89.8047	80.5222	NC_039906.1	37484400	37492619	-	LOC113688111	--	--
LOC113688112	20.9875	16.7954	17.946	18.9256	19.3532	18.9783	19.0523	16.953	19.3965	19.3679	23.6998	15.4655	NC_039906.1	25042026	25052400	+	LOC113688112	--	--
LOC113688113	26.2748	22.9821	23.9654	21.3255	20.205	22.8504	21.8824	22.5815	20.7806	18.1959	19.3568	19.0019	NC_039906.1	155101	163518	+	LOC113688113	--	--
LOC113688114	0.3467	0.3609	0.5418	0.5661	0.9667	0.5772	0.7518	0.4933	0.6438	0.2183	0.7074	0.4785	NC_039898.1	1330356	1333909	+	LOC113688114	--	MYB
LOC113688115	3.3294	3.6922	3.3172	1.5261	1.0074	2.2607	0.8327	1.418	0.8856	0.4594	0.8822	1.0791	NC_039906.1	9196908	9200008	-	LOC113688115	--	GRAS
LOC113688118	17.026	14.9082	23.512	13.074	12.5404	14.266	13.1744	13.9946	14.8182	14.832	14.0391	14.0465	NC_039906.1	39315416	39318866	-	LOC113688118	--	--
LOC113688119	0.6823	0.3884	0.8593	1.1104	0.7962	0.5218	0.7155	1.239	1.0761	0.5639	0.4873	1.1577	NC_039906.1	37342463	37346847	+	LOC113688119	--	--
LOC113688120	0	0.584	0.9229	0.4072	0.4081	0.1868	0.7684	0.1331	0.6129	1.1304	1.2211	0.9588	NC_039906.1	37340928	37341735	+	LOC113688120	--	--
LOC113688121	0.6808	1.3843	0.7329	1.4852	0.7537	1.2248	0.8751	1.4007	1.2224	1.1482	1.0712	1.403	NC_039906.1	37514501	37519279	+	LOC113688121	--	--
LOC113688122	1.1407	2.1359	1.2314	0.6339	1.1294	1.6341	0.6076	0.8285	1.0177	0.8799	0.9052	0.8967	NC_039906.1	37519658	37521622	+	LOC113688122	--	--
LOC113688123	11.1254	9.076	10.0624	8.2645	7.2748	8.3724	8.6053	9.6596	8.525	6.3819	8.0358	6.4579	NC_039906.1	33948959	33953828	+	LOC113688123	--	--
LOC113688124	0	0.6691	0	0	0	0	0	0	0	0	0	0	NC_039899.1	2244939	2245994	+	LOC113688124	--	--
LOC113688126	2.1446	1.1042	4.4291	0.4737	0.6726	0.7607	0.149	0.6192	0.4278	0	0	0.0644	NC_039906.1	11824741	11827353	+	LOC113688126	--	--
LOC113688127	9.9939	17.7948	10.5444	18.7092	17.5854	18.691	34.6996	28.668	18.8067	18.0819	18.0376	19.5023	NC_039906.1	33598039	33602809	+	LOC113688127	--	--
LOC113688128	10.0847	9.8542	11.365	11.5143	10.2322	10.2347	10.8823	11.4758	16.1175	13.805	14.2003	10.8555	NC_039906.1	38869783	38878367	+	LOC113688128	--	--
LOC113688129	18.5058	16.534	22.4479	12.9284	11.633	14.7137	14.9113	14.6333	12.3051	9.6226	10.1256	8.8762	NC_039906.1	38892318	38895996	-	LOC113688129	--	--
LOC113688131	5.8197	3.9113	8.1537	8.6489	7.9686	11.3723	13.6088	12.1746	14.6572	17.7173	15.6286	14.4966	NC_039906.1	27033926	27039294	+	LOC113688131	--	--
LOC113688132	0.0344	0.0626	0.0198	0.0655	0.0583	0.02	0.0275	0	0.0525	0.0909	0.1636	0.0949	NC_039906.1	34845881	34850763	-	LOC113688132	--	--
LOC113688133	20.4683	17.0898	17.4207	18.0988	18.1935	18.1364	21.9751	19.1287	18.07	21.5497	21.118	18.2856	NC_039906.1	36679093	36683908	+	LOC113688133	--	--
LOC113688134	0	0	0	0	0	0.0113	0	0	0	0	0	0.009	NC_039899.1	2258847	2262588	-	LOC113688134	--	--
LOC113688135	35.3653	36.5421	35.996	27.0024	27.1221	28.8129	34.2384	32.5584	31.5741	32.1128	30.6985	28.1248	NC_039906.1	39406887	39412478	-	LOC113688135	--	--
LOC113688136	9.4679	7.5028	8.6091	12.5028	10.9261	11.9933	17.1361	16.9175	13.2006	12.0364	12.2872	12.3526	NC_039906.1	38024846	38028914	-	LOC113688136	--	--
LOC113688137	15.4833	13.3141	17.1764	19.3278	17.1621	17.5007	20.7962	19.7508	21.4101	21.3274	22.2121	17.1512	NC_039906.1	37824397	37829408	+	LOC113688137	--	--
LOC113688138	2.0876	1.8334	2.145	1.2646	1.2538	1.3101	1.2574	1.813	1.6947	1.8686	1.8656	1.0493	NC_039906.1	37829069	37834065	-	LOC113688138	--	--
LOC113688139	22.7333	23.7819	26.8872	11.0049	13.0239	13.2299	12.3571	13.2875	12.2636	11.9663	12.0111	7.3515	NC_039906.1	36329778	36337174	+	LOC113688139	--	--
LOC113688140	0	0.0222	0	0	0	0.0213	0	0	0	0	0	0	NC_039899.1	2278055	2280095	-	LOC113688140	--	--
LOC113688141	184.242	201.494	209.407	272.638	302.897	273.108	335.346	262.045	250.583	250.222	281.17	340.39	NC_039906.1	174931	175745	-	LOC113688141	--	--
LOC113688142	0.493	174.936	0.3311	0.4696	0.4881	0.0958	0.0656	0.341	0.1257	0.2173	0.3912	0.3403	NC_039906.1	177789	178781	-	LOC113688142	--	--
LOC113688143	13.422	16.1922	18.3453	13.4009	14.2134	16.9112	19.4193	15.5086	14.333	13.3248	12.6664	15.3846	NC_039906.1	27042975	27048207	-	LOC113688143	--	--
LOC113688144	1.5492	0.7748	2.0988	0.5788	0.6961	0.6373	0.5825	1.1348	0.6272	0.3214	0.4339	0.5032	NC_039906.1	27051268	27055167	+	LOC113688144	--	--
LOC113688145	1.8462	2.2157	2.9864	2.0658	1.9399	1.6137	1.5453	2.0799	1.9833	1.6663	1.7581	1.5777	NC_039906.1	39078225	39083397	+	LOC113688145	--	--
LOC113688146	1.8845	2.549	1.4796	0.8704	1.0905	1.0981	0.8213	1.2088	0.7206	0.5286	0.4079	0.4336	NC_039906.1	39083691	39085852	+	LOC113688146	--	--
LOC113688147	27.8094	23.9877	31.3721	27.6778	24.9607	26.5461	24.3935	27.493	30.4549	31.4992	32.8452	32.6558	NC_039906.1	38802796	38810097	-	LOC113688147	--	--
LOC113688148	1.7408	1.7249	2.8398	0.9795	0.9849	0.8898	1.0371	1.0014	0.7123	0.5519	0.7416	0.7237	NC_039906.1	28632658	28637274	+	LOC113688148	--	--
LOC113688150	0.0568	0.138	0.2943	0.0721	0.0482	0.0662	0.0454	0	0.0869	0	0.1082	0.0261	NC_039906.1	28627976	28632536	-	LOC113688150	--	--
LOC113688151	1.6919	1.7567	3.0167	0.3813	0.7411	0.5725	0.6105	0.6343	0.4591	0.1443	0.1039	0.1005	NC_039906.1	21323134	21326337	+	LOC113688151	--	--
LOC113688152	0.0486	1.0328	0.028	0.7869	1.3196	0.7362	0.7765	0.5446	0.5016	0.257	0.347	0.2907	NC_039906.1	38681516	38685933	+	LOC113688152	--	--
LOC113688153	0	0.088	0	0.092	0.2459	0.0422	0.2315	0	0	0	0	0.0333	NC_039906.1	38686909	38687935	+	LOC113688153	--	--
LOC113688154	9.001	22.2346	11.3455	14.8836	14.5557	13.9399	16.3596	9.7945	13.9838	20.2664	23.3594	20.3545	NC_039906.1	36936426	36939774	-	LOC113688154	--	--
LOC113688155	11.2441	12.8906	14.0711	7.0865	9.9324	7.0705	8.3652	6.7387	8.0285	6.1194	7.4571	4.8176	NC_039906.1	35705037	35710063	-	LOC113688155	--	--
LOC113688156	8.0337	8.6513	8.9099	6.0223	6.2593	6.8815	6.4715	5.8309	6.2947	5.3794	4.5359	3.2725	NC_039906.1	35993189	36006301	-	LOC113688156	--	--
LOC113688158	20.4387	21.1423	41.359	22.1641	22.6726	27.4777	19.583	34.11	27.0449	23.1768	18.6963	19.7462	NC_039906.1	32646878	32650050	+	LOC113688158	--	--
LOC113688159	3.3549	2.3867	4.222	0.6697	0.9355	0.8379	0.3446	0.5968	0.6964	0.0845	0.2738	0.1323	NC_039906.1	31831139	31833447	-	LOC113688159	--	--
LOC113688160	0.0922	0.2801	0.1593	0	0	0	0.0737	0	0.2821	0	0	0	NC_039906.1	31833072	31833924	+	LOC113688160	--	--
LOC113688161	1.0637	1.7903	0.6299	13.3372	11.0908	12.6624	20.0327	13.018	20.3358	12.5652	14.644	14.4597	NC_039906.1	28480750	28485337	-	LOC113688161	--	--
LOC113688162	0.2602	0.2766	0.3746	0.785	2.3742	0.6066	0.2599	0.4861	0.3483	0.9176	0.6815	0.7185	NC_039906.1	28478781	28480793	+	LOC113688162	--	--
LOC113688163	12.3432	12.0085	15.0092	7.9367	8.0261	7.7116	9.8867	7.3663	7.9835	9.6362	9.5905	7.587	NC_039906.1	7320213	7335434	+	LOC113688163	--	--
LOC113688164	2.7911	4.8144	4.767	3.0984	2.2693	4.2506	2.9984	2.2586	3.4617	3.4944	3.462	2.86	NC_039906.1	20502006	20512295	+	LOC113688164	--	--
LOC113688165	27.2558	24.8895	30.8381	23.6424	21.8138	23.4447	28.1022	21.7943	23.334	24.4695	24.7148	24.4609	NC_039906.1	36718195	36720559	+	LOC113688165	--	--
LOC113688166	0.29	0.3082	0.2922	0.9439	0.4307	0.7605	0.9848	0.4213	1.1643	1.0226	1.5189	1.5513	NC_039906.1	37759538	37763977	-	LOC113688166	--	--
LOC113688167	0.5606	0.3405	0.5463	0.5478	0.3294	0.2262	0	0.179	0.3958	0.2281	0.2875	0.3175	NC_039906.1	37756584	37760086	+	LOC113688167	--	--
LOC113688168	7.143	4.7415	7.3009	6.2949	13.5814	7.97	8.583	7.9982	5.6319	7.1269	7.0658	7.6438	NC_039906.1	28564966	28567091	-	LOC113688168	--	--
LOC113688169	135.467	125.227	105.455	91.1392	134.682	97.6729	83.048	90.9037	90.7654	94.9004	108.736	93.8274	NC_039906.1	28560676	28563606	-	LOC113688169	--	--
LOC113688170	0	0.044	0	0	0	0	0	0	0	0	0	0	NC_039906.1	37988456	37992656	-	LOC113688170	--	--
LOC113688171	0.7633	0.9528	0.9766	0.8079	0.3959	0.2965	0.4066	0.4928	0.8431	0.5233	0.3634	0.4098	NC_039906.1	37983154	37987247	+	LOC113688171	--	SWI/SNF-BAF60b
LOC113688172	18.3991	20.9101	23.2639	24.319	25.4436	25.3513	25.2142	25.2147	25.469	22.8273	25.3561	24.8673	NC_039906.1	34864834	34873892	-	LOC113688172	--	--
LOC113688173	10.2269	8.3054	10.703	2.4198	3.5569	3.0148	2.3072	2.8133	2.5763	3.3942	3.3991	2.2053	NC_039906.1	30102989	30108944	+	LOC113688173	--	--
LOC113688175	5.4752	5.7964	6.1132	4.0882	4.741	4.9799	5.823	5.3744	3.9042	4.1093	3.4525	3.4046	NC_039906.1	38216833	38219697	+	LOC113688175	--	--
LOC113688176	12.1269	12.8069	14.3271	14.3409	14.5524	14.425	14.0102	13.7258	12.8159	14.021	13.4292	10.2673	NC_039906.1	31158160	31173097	-	LOC113688176	--	SET
LOC113688177	8.5908	9.2344	16.2075	11.876	12.5405	13.1995	16.016	8.3202	14.1468	6.9927	6.6811	7.9588	NC_039906.1	38140710	38148034	-	LOC113688177	--	--
LOC113688178	0	0	0	0	0.0735	0	0	0	0	0	0	0	NC_039906.1	38148932	38150748	-	LOC113688178	--	--
LOC113688179	27.1113	25.5582	23.97	27.4727	27.6947	26.8379	27.3416	25.2999	31.0273	33.2673	33.6675	28.7783	NC_039906.1	37860419	37864226	-	LOC113688179	--	--
LOC113688180	9.6702	9.9148	10.6814	8.4029	8.2929	8.83	9.6177	8.7498	6.8846	7.2944	6.7429	5.9113	NC_039906.1	38339261	38344723	-	LOC113688180	--	--
LOC113688181	2.6274	2.9339	3.9772	0.7805	0.8272	1.1607	0.6772	0.9147	0.5833	0.6725	0.6053	0.273	NC_039906.1	34220039	34221653	-	LOC113688181	--	--
LOC113688182	0	0.0245	0	0	0	0	0.0322	0	0	0	0.0384	0	NC_039899.1	2456659	2458355	+	LOC113688182	--	--
LOC113688183	21.4454	21.1566	15.6877	21.1845	24.8524	20.3008	21.0055	19.0066	18.6182	18.9872	19.8932	15.9734	NC_039906.1	38702460	38706215	+	LOC113688183	--	--
LOC113688184	4.4923	4.3816	1.2345	0.6484	2.8595	1.7452	3.3446	6.9783	0.8589	4.1703	1.0047	2.8658	NC_039906.1	37224829	37229305	+	LOC113688184	--	--
LOC113688186	25.1918	29.357	32.2306	30.3818	27.0665	28.6379	30.8882	26.28	28.206	27.1107	28.9027	22.3669	NC_039906.1	39094225	39098828	+	LOC113688186	--	--
LOC113688188	4.0237	4.2177	4.2738	1.8787	2.6353	1.9807	2.2607	2.1658	1.9249	1.5387	1.6797	1.6148	NC_039906.1	21213310	21220971	-	LOC113688188	--	--
LOC113688189	14.5804	13.8331	14.8828	11.0371	10.5772	9.7568	11.1784	12.6311	11.8904	12.1869	11.4506	8.9849	NC_039906.1	36572464	36578251	+	LOC113688189	--	--
LOC113688190	4.2469	3.8755	4.1864	5.0979	4.1894	4.5091	4.779	4.7992	3.8769	3.0579	3.5573	4.0824	NC_039906.1	17332563	17336386	-	LOC113688190	--	--
LOC113688191	1.3854	0.9536	2.0208	1.4078	2.1165	1.3456	1.6235	0.9201	1.6952	1.7913	1.8471	1.4875	NC_039906.1	38477917	38478771	+	LOC113688191	--	--
LOC113688192	0.9501	1.2322	0.9828	0.2045	0.4647	0.2252	0.3989	0.1872	0.3448	0.142	0.2914	0.2519	NC_039906.1	38582914	38592407	-	LOC113688192	--	--
LOC113688193	8.083	7.4924	8.3129	4.2048	4.4455	5.1906	4.5251	4.3042	4.9004	4.313	5.0387	3.8662	NC_039906.1	38557116	38561131	-	LOC113688193	--	--
LOC113688194	3.1881	3.1032	3.9629	1.3814	1.3402	1.8231	1.7617	1.5212	2.0849	1.6023	1.4896	1.0077	NC_039906.1	38569329	38580227	-	LOC113688194	--	--
LOC113688195	1.1875	0.911	1.3315	0.5557	0.5305	1.1291	0.2497	0.6745	0.4302	0.3306	0.3571	0.3451	NC_039899.1	2477451	2478545	-	LOC113688195	--	--
LOC113688197	0.0569	0.0346	0	0	0.0483	0	0	0	0	0	0	0	NC_039906.1	38580503	38581704	-	LOC113688197	--	--
LOC113688198	1.0823	1.1986	1.0997	0.4043	0.4863	0.2968	0.3052	0.4757	0.4869	0.5613	0.5456	0.4101	NC_039906.1	38561421	38562495	-	LOC113688198	--	--
LOC113688199	0.8279	1.1313	1.3109	0.3944	0.1757	0.7639	0.7166	0.4009	0.3166	0.3649	0.2628	0.2857	NC_039906.1	38570836	38576905	+	LOC113688199	--	--
LOC113688200	16.3522	17.6815	17.4984	17.6297	15.3675	17.9888	16.3795	16.5544	19.5812	20.1467	18.9143	17.398	NC_039906.1	30462062	30470597	-	LOC113688200	--	--
LOC113688201	17.1252	15.0368	18.1792	9.6592	9.4227	9.6072	10.3534	9.8227	9.3977	8.0178	9.9355	8.398	NC_039906.1	39068697	39077535	+	LOC113688201	--	--
LOC113688202	0.5734	0.6467	1.3442	1.8209	0.4171	1.0024	0.8836	0.646	0.3445	0.4694	0.273	0.2262	NC_039906.1	34242414	34244988	-	LOC113688202	--	--
LOC113688203	4.6284	4.7367	1.1721	1.0479	1.0366	0.2497	1.1128	1.1562	0.6882	0.8689	2.1426	0.7592	NC_039906.1	39038601	39045778	-	LOC113688203	--	--
LOC113688204	15.1866	19.6442	12.6961	12.1699	15.0492	11.8997	13.2766	12.9632	11.8106	13.6906	13.9718	13.3182	NC_039906.1	20880848	20890131	+	LOC113688204	--	--
LOC113688205	0.1671	0.9131	0.4168	0.2829	0.189	0.5192	0.178	0.5547	0.6814	0.0491	0.053	0.2819	NC_039906.1	32015658	32020538	+	LOC113688205	--	ULT
LOC113688206	1.2612	1.2084	1.3071	0.9434	0.8325	0.7349	0.9181	0.6514	0.4501	0.4941	0.2402	0.3353	NC_039906.1	36268184	36270905	+	LOC113688206	--	--
LOC113688208	9.1105	8.7985	10.8494	7.9877	8.5619	9.8152	14.1324	8.264	10.0259	7.7181	12.0192	9.3455	NC_039906.1	36264194	36267849	+	LOC113688208	--	--
LOC113688209	26.546	40.3469	28.2618	61.78	65.4025	54.1006	62.7729	55.3596	62.1334	84.7459	85.4457	70.5742	NC_039906.1	39400001	39404577	+	LOC113688209	--	--
LOC113688210	17.6791	20.1939	21.8649	32.7923	31.0557	29.3321	30.4438	22.3586	32.49	43.3426	44.6112	40.1464	NC_039906.1	33438063	33445961	-	LOC113688210	--	--
LOC113688211	2.05	2.1708	1.8159	122.854	77.8927	69.2885	171.61	78.9822	108.215	234.063	270.409	253.754	NC_039906.1	33435878	33437179	-	LOC113688211	--	--
LOC113688212	7.0742	8.6329	8.4729	6.591	6.8535	7.3309	6.5321	7.6455	6.6604	5.7069	6.4507	6.7254	NC_039906.1	27597845	27603916	+	LOC113688212	--	C3H
LOC113688213	0.7493	1.0239	0.9887	1.4476	1.1129	1.5283	1.3471	1.5292	1.6236	2.2295	1.5164	1.3936	NC_039906.1	27604058	27606249	-	LOC113688213	--	--
LOC113688214	3.016	2.2015	3.8905	0.7551	1.649	1.3181	1.1354	0.7944	0.7319	1.0738	1.1875	0.7473	NC_039906.1	36460802	36465278	-	LOC113688214	--	--
LOC113688215	0.0659	0	0	0.2513	0	0	0.3161	0.0547	0.2017	0.1163	0.1884	0.182	NC_039899.1	2610796	2611882	-	LOC113688215	--	--
LOC113688216	6.0249	7.48	7.2967	6.6915	5.2896	4.9118	5.9758	6.258	6.3324	5.9654	6.3874	4.7935	NC_039906.1	12974521	12986131	+	LOC113688216	--	--
LOC113688218	16.6583	19.9479	18.4338	8.7438	8.771	8.7598	7.7954	7.8593	9.3403	10.4805	9.2222	6.2519	NC_039906.1	36617517	36622544	-	LOC113688218	--	B3
LOC113688219	0	0.0313	0	0.1308	0.0437	0.12	0.1646	0.0855	0.0788	0.1816	0.1962	0.237	NC_039898.1	1330085	1340038	-	LOC113688219	--	MYB-related
LOC113688221	23.8037	23.7269	21.8856	24.8348	22.6949	23.9214	23.3032	20.2708	23.4532	22.1588	29.0098	12.2104	NC_039906.1	34319283	34324816	-	LOC113688221	--	--
LOC113688222	29.9843	28.1259	17.0041	11.162	10.225	10.9995	12.0652	12.4456	11.6861	10.016	9.6153	8.9183	NC_039906.1	39306714	39312485	-	LOC113688222	--	--
LOC113688223	4.8626	3.6361	5.0281	3.3613	4.0426	4.0865	4.4402	4.5034	4.604	3.4119	3.024	2.6028	NC_039906.1	39294524	39296903	+	LOC113688223	--	--
LOC113688224	5.7092	10.0164	4.8699	5.9089	7.0587	5.5244	12.6712	5.4416	5.9022	7.3942	6.947	7.3623	NC_039906.1	39300470	39303888	-	LOC113688224	--	--
LOC113688225	0.3405	1.2062	0.5228	0.5767	0.7224	0.496	3.1286	0.5653	1.2152	0.6504	0.9187	0.6267	NC_039906.1	39297070	39300409	-	LOC113688225	--	--
LOC113688226	8.5152	11.3092	12.8756	15.7945	14.7576	14.5385	15.4512	13.5761	17.0405	21.538	17.203	15.1054	NC_039906.1	39288278	39294294	+	LOC113688226	--	--
LOC113688227	3.8428	3.4003	4.295	4.0308	4.1468	4.0227	4.5153	4.0706	3.8563	3.9702	3.9575	4.4246	NC_039906.1	35528702	35534324	-	LOC113688227	--	--
LOC113688228	0.1113	0.2027	0.0641	0	0	0.0648	0	0	0	0	0	0.0512	NC_039899.1	2643214	2646826	-	LOC113688228	--	--
LOC113688229	39.7054	40.7592	16.6423	16.7394	15.5662	16.705	14.1661	18.1018	22.8056	32.1285	25.3259	18.5361	NC_039906.1	36300065	36306878	-	LOC113688229	--	--
LOC113688230	11.6566	11.8398	14.3389	9.64	7.386	8.1565	7.3347	7.017	8.2539	8.3932	8.5038	6.3152	NC_039906.1	24247484	24255038	+	LOC113688230	--	--
LOC113688231	41.0574	41.3835	39.4437	37.9834	36.7191	37.386	44.9946	39.3902	36.2616	33.7548	35.8036	33.8882	NC_039906.1	38762975	38768274	+	LOC113688231	--	--
LOC113688232	13.3217	12.8938	18.9838	6.1868	7.2076	7.7145	7.7834	10.2986	9.4235	6.4592	6.8187	9.2715	NC_039906.1	38769500	38770321	+	LOC113688232	--	--
LOC113688233	13.4934	12.8438	14.7864	11.0902	12.5166	10.4741	11.9677	9.7773	13.0602	13.1142	12.7033	9.7317	NC_039906.1	33272088	33286844	+	LOC113688233	--	--
LOC113688234	18.2564	23.3454	20.3568	11.9485	12.0389	11.213	12.1899	14.6573	14.7151	13.6763	13.6716	8.3218	NC_039906.1	32121800	32126508	-	LOC113688234	--	--
LOC113688237	34.7064	29.522	34.1176	38.9598	35.3561	39.5154	35.8688	28.5974	22.7341	20.7841	20.5714	22.7636	NC_039906.1	38691740	38695516	+	LOC113688237	--	--
LOC113688238	31.9068	33.7482	36.0072	27.6266	29.381	27.3319	25.111	25.4276	23.831	26.581	31.853	27.1614	NC_039906.1	33582653	33587874	-	LOC113688238	--	--
LOC113688239	10.7525	11.1978	11.7229	7.2184	7.0091	6.79	7.5132	6.8897	6.3469	6.5957	6.5797	6.6221	NC_039906.1	21353842	21360570	-	LOC113688239	--	--
LOC113688240	4.7963	5.1983	6.5216	4.6395	4.7595	4.6655	4.2744	3.5835	3.414	4.3259	3.6891	3.1747	NC_039906.1	37750469	37753503	+	LOC113688240	--	--
LOC113688242	9.1856	7.1392	9.8377	6.3174	5.7762	6.9336	8.4801	6.3215	6.8426	6.2097	5.5294	4.2486	NC_039906.1	35838239	35842623	+	LOC113688242	--	--
LOC113688243	36.6923	25.5721	25.1483	15.2282	22.8476	17.4714	24.9587	21.892	27.6999	17.6783	18.3864	11.5388	NC_039906.1	35830402	35836769	-	LOC113688243	--	--
LOC113688244	5.315	7.8706	10.0191	6.8899	6.653	7.8916	8.2607	6.1852	7.591	5.4344	5.0152	6.9462	NC_039906.1	37952547	37959032	-	LOC113688244	--	--
LOC113688245	11.6918	6.8623	14.7977	51.2767	42.8982	47.4848	55.5092	58.5311	70.4936	75.3239	75.5278	82.2086	NC_039906.1	35879940	35882414	-	LOC113688245	--	--
LOC113688247	53.1441	46.2082	26.6635	18.5683	16.6103	15.6687	13.4002	17.3469	15.5427	12.343	11.7847	11.5551	NC_039906.1	39088632	39093626	+	LOC113688247	--	--
LOC113688248	2.9202	3.4042	3.2661	3.2616	4.2161	3.6577	3.7278	3.288	3.8246	4.9416	4.6348	3.5678	NC_039906.1	35346972	35351430	+	LOC113688248	--	--
LOC113688249	2.9757	3.7949	5.0257	12.095	10.8594	9.2481	7.3704	13.0098	14.8672	19.5869	22.386	15.655	NC_039906.1	35351585	35354165	-	LOC113688249	--	--
LOC113688250	24.2888	21.3694	25.7668	10.2839	10.5901	10.9135	5.5981	9.9892	5.8513	3.7844	3.8973	4.1963	NC_039906.1	36310637	36319154	-	LOC113688250	--	--
LOC113688251	19.7366	12.3321	16.5864	9.4083	21.3926	9.9872	9.7967	10.4056	6.5707	6.6904	8.2906	8.4525	NC_039906.1	39143874	39148069	-	LOC113688251	--	--
LOC113688252	1.4599	1.454	1.3281	1.0755	0.8673	0.9528	0.7932	0.8726	0.8485	0.5663	0.6673	0.618	NC_039906.1	39134262	39137309	-	LOC113688252	--	--
LOC113688253	38.156	33.6333	33.7002	25.7034	31.6363	28.495	31.3004	29.9066	28.896	34.0862	36.9969	30.278	NC_039906.1	39140147	39143703	+	LOC113688253	--	--
LOC113688254	4.1402	3.361	3.4784	1.583	1.2549	1.5017	0.8101	0.982	1.4862	1.6015	2.2529	1.769	NC_039906.1	39137664	39139978	-	LOC113688254	--	--
LOC113688255	118.085	99.6596	68.4014	157.193	164.979	162.624	129.118	177.992	153.071	135.483	131.176	128.72	NC_039906.1	38749069	38751842	+	LOC113688255	--	--
LOC113688256	8.7188	10.5349	8.6355	4.1028	4.4474	4.4489	6.1722	4.1252	4.2493	5.8542	6.2378	4.49	NC_039906.1	36383291	36385924	+	LOC113688256	--	--
LOC113688257	12.3703	22.3469	19.9481	3.672	4.2603	4.1267	5.2642	4.9857	4.5929	3.6351	4.3535	3.8979	NC_039906.1	36386267	36388359	-	LOC113688257	--	--
LOC113688258	17.7892	17.0639	17.978	8.438	8.907	9.6507	9.7235	8.6813	8.6235	9.2848	10.5966	6.1992	NC_039906.1	27996724	28003223	+	LOC113688258	--	--
LOC113688260	3.9161	2.6384	3.1003	1.5545	1.506	1.9076	1.4178	1.7017	1.6378	1.5374	1.952	1.5063	NC_039906.1	32562396	32568812	-	LOC113688260	--	--
LOC113688261	12.8888	10.2761	13.1214	8.6201	8.3109	9.9443	11.161	10.7294	10.0768	9.8389	9.3596	7.1898	NC_039906.1	39325777	39329897	+	LOC113688261	--	--
LOC113688262	1.2432	1.4305	1.846	2.9504	3.4984	3.0503	2.3525	1.4665	1.5011	2.0765	1.9316	2.4989	NC_039906.1	25087461	25092298	-	LOC113688262	--	NF-YC
LOC113688263	67.5214	54.9696	93.264	25.088	24.2842	29.5692	22.9052	32.3214	22.0678	12.4575	11.5014	12.5199	NC_039906.1	38117663	38122734	-	LOC113688263	--	--
LOC113688264	26.1999	23.1119	33.4736	9.1396	9.434	10.587	8.8433	12.6211	11.2611	9.6097	9.0602	5.8299	NC_039906.1	38112489	38116198	+	LOC113688264	--	mTERF
LOC113688265	0.1951	0.0889	0.4775	0	0	0.0284	0.1559	0	0	0	0	0	NC_039899.1	2843637	2848553	-	LOC113688265	--	--
LOC113688266	5.2669	3.7377	4.7873	2.9316	2.4359	2.3622	3.0734	2.1616	2.8059	2.4781	2.2824	2.8729	NC_039906.1	39099751	39104168	+	LOC113688266	--	--
LOC113688267	3.5453	3.7133	3.8163	3.8833	3.445	3.6229	4.7622	4.7346	3.3792	4.1673	4.4526	3.5465	NC_039906.1	39104405	39107468	-	LOC113688267	--	--
LOC113688268	18.0606	15.6126	19.479	14.5162	15.0346	15.5349	17.0195	14.7059	13.7785	12.7982	12.8786	14.5534	NC_039906.1	37075258	37078705	-	LOC113688268	--	--
LOC113688269	78.5474	80.4626	86.0973	51.453	49.7729	50.0868	50.8645	48.2942	53.7168	58.3315	61.0335	57.541	NC_039906.1	37082217	37086803	-	LOC113688269	--	--
LOC113688271	0.1887	0.0611	0.1304	0.0719	0.0641	0.088	0.0503	0.0627	0.0866	0.0444	0.0479	0.0289	NC_039906.1	29514266	29524000	-	LOC113688271	--	--
LOC113688272	0.9866	0.8223	0.3564	0.7126	0.7552	0.6764	0.34	0.4336	0.3698	0.3581	0.4053	0.5608	NC_039906.1	29562784	29570362	-	LOC113688272	--	--
LOC113688273	6.533	4.687	3.1835	2.4351	2.6256	2.2823	1.6041	1.7076	1.5227	1.973	1.3007	2.1656	NC_039906.1	29489585	29495121	-	LOC113688273	--	--
LOC113688274	0.0341	1.3047	0.0589	0.0433	0.0772	0.0662	0.0454	0.0377	0.0174	0.0701	0.1082	0.0157	NC_039906.1	29528560	29538079	+	LOC113688274	--	--
LOC113688275	0	0	0	0	0.0623	0	0.0586	0.1218	0.0561	0	0	0	NC_039906.1	29511674	29512974	-	LOC113688275	--	--
LOC113688276	7.1822	7.7259	5.0996	2.4955	2.4601	3.0217	2.1616	2.0587	2.2167	1.3912	1.9322	1.2745	NC_039906.1	29505136	29509117	+	LOC113688276	--	--
LOC113688277	1.6896	1.2864	2.6571	1.4574	1.0273	1.2344	0.7656	1.8631	1.9285	0.7558	0.9606	1.4041	NC_039906.1	34188301	34192449	+	LOC113688277	--	--
LOC113688278	0.7583	0.307	0.5458	0.4816	0.2682	0.3683	0.1515	0.1574	0.3383	0.2228	0.2407	0.1163	NC_039899.1	2916894	2918316	-	LOC113688278	--	--
LOC113688279	37.0263	35.9952	42.1165	29.3911	28.3446	30.6395	32.0971	30.9589	31.0117	31.5719	28.8871	24.0238	NC_039906.1	122859	131360	+	LOC113688279	--	FAR1
LOC113688280	2.8185	1.975	3.2873	1.377	1.6561	2.0215	1.1549	1.3199	1.0501	1.3379	1.3076	0.7316	NC_039906.1	36232495	36235206	+	LOC113688280	--	--
LOC113688281	0	0	0	0	0.2984	0	0	0	0	0	0	0.1416	NC_039906.1	38433804	38438559	-	LOC113688281	--	--
LOC113688282	0.8214	0.8617	0.9029	1.0908	1.2042	0.5657	1.969	1.4258	1.3706	2.8637	2.9867	1.8899	NC_039906.1	3123048	3125116	+	LOC113688282	--	--
LOC113688283	3.7727	2.2063	3.7813	2.9285	2.5852	2.5405	2.5678	3.7583	3.6973	2.2912	2.8476	2.289	NC_039906.1	36212427	36218855	+	LOC113688283	--	--
LOC113688284	21.8989	20.3472	24.1256	13.249	13.4533	14.4432	10.9691	14.0898	13.1348	11.1353	11.2335	8.0789	NC_039906.1	10720380	10732421	-	LOC113688284	--	Others
LOC113688285	0	0.096	0	0.9035	0	0.9211	0.1263	0.1312	0	0.5574	0	0	NC_039898.1	8057805	8058347	+	LOC113688285	--	--
LOC113688286	9.389	8.5937	12.2369	16.1632	13.9504	17.9501	16.4652	16.7943	15.7798	12.4274	14.3466	15.1644	NC_039898.1	1355268	1357811	-	LOC113688286	--	--
LOC113688287	2.0623	1.3488	1.8268	0.5325	0.8078	0.6207	0.9959	0.602	0.26	0.1398	0.3885	0.5944	NC_039906.1	36978265	36983718	+	LOC113688287	--	--
LOC113688288	0.0633	0	0.0364	0	0	0.0369	0	0	0	0	0	0	NC_039906.1	33595307	33596388	+	LOC113688288	--	--
LOC113688289	15.2089	12.2829	29.8925	6.7766	7.9406	8.4915	10.6249	12.6255	9.195	4.7032	5.0805	5.5144	NC_039906.1	33202148	33205761	-	LOC113688289	--	--
LOC113688290	8.623	7.6772	9.5201	8.1616	9.6275	9.0009	9.7661	6.2548	9.6034	7.6387	10.2446	8.3595	NC_039906.1	37581121	37587975	+	LOC113688290	--	--
LOC113688291	32.0387	23.3315	36.6779	28.2427	26.2756	26.652	30.1714	28.6605	34.2587	39.2857	50.2098	45.3501	NC_039906.1	14693957	14695795	+	LOC113688291	--	--
LOC113688292	0.1079	0.3278	0.2952	0.1714	0.1374	0.2202	0.2156	0.1344	0.2477	0.4045	0.0771	0.1118	NC_039906.1	27006303	27015400	+	LOC113688292	--	--
LOC113688293	3.3217	3.4442	3.3353	2.0196	1.9768	2.3016	2.8644	2.4044	2.184	2.0534	1.6588	1.4446	NC_039906.1	26999465	27005565	-	LOC113688293	--	--
LOC113688294	0	0.0259	0.0246	0	0	0	0	0	0	0	0	0.0589	NC_039906.1	15999013	16000616	-	LOC113688294	--	--
LOC113688295	0.0868	0	0.1499	0	0.1473	0.177	0.1387	0.0721	0.0332	0	0	0	NC_039906.1	15985907	15987483	-	LOC113688295	--	--
LOC113688296	13.803	9.7142	11.0725	12.7386	8.7555	14.4531	9.1043	13.8158	10.3358	9.6966	7.873	12.0082	NC_039906.1	36244405	36247739	+	LOC113688296	--	--
LOC113688297	0	0.1437	0.1817	0.2004	1.1383	0.5517	0.3467	0.4912	0.1508	0.2434	0.263	0.599	NC_039906.1	32603443	32605962	-	LOC113688297	--	--
LOC113688299	3.0393	20.2147	2.3825	5.1862	5.6873	6.8071	8.0167	13.2538	12.2376	15.4307	15.448	18.299	NC_039906.1	32622030	32626604	-	LOC113688299	--	--
LOC113688301	0.1746	0.0151	0.1292	0	0.0212	0.0436	0.1594	0.0621	0.0191	0	0.0238	0.0459	NC_039906.1	25761325	25773882	-	LOC113688301	--	--
LOC113688302	429.853	177.78	627.023	433.794	471.787	532.995	475.548	372.139	320.735	164.928	114.847	184.994	NC_039906.1	25959579	25965299	+	LOC113688302	--	--
LOC113688303	1.0376	0.4667	0.3098	0.8542	0.7501	0.6942	0.6755	0.4785	0.4702	0.4065	0.4391	0.725	NC_039906.1	25844287	25876456	-	LOC113688303	--	--
LOC113688304	0.0566	0	0	0	0	0.033	0.0452	0.094	0.0433	0	0	0	NC_039906.1	25908023	25910581	-	LOC113688304	--	--
LOC113688306	0.3398	1.0612	0.3913	0.2774	0.9887	0.396	0.1163	0.8462	1.8931	0.3423	2.5423	0.3797	NC_039906.1	25863628	25867085	+	LOC113688306	--	--
LOC113688307	0	0	0.0592	0	0	0	0	0	0	0	0	0	NC_039906.1	25995420	25997225	-	LOC113688307	--	--
LOC113688309	0.4724	0.8033	0.9248	0.3801	0.2406	0.3304	0.4026	0.3922	0.4335	0.2499	0.21	0.3768	NC_039906.1	35356838	35360747	-	LOC113688309	--	--
LOC113688310	0.6355	0.6175	0.2195	0.8879	1.0247	0.1852	0.5077	0.8968	0.1944	0.4482	0.1815	0.5556	NC_039906.1	37440291	37443800	-	LOC113688310	--	--
LOC113688311	0.2215	0.1345	0	0	0	0	0	0	0	0	0	0	NC_039906.1	19807790	19812991	+	LOC113688311	--	--
LOC113688312	19.1325	19.6764	19.47	37.789	36.5606	33.1174	35.5506	32.1682	37.7073	44.3951	44.143	41.5992	NC_039906.1	2731183	2740836	+	LOC113688312	--	--
LOC113688313	23.3448	22.3212	25.4937	35.7806	31.7836	30.9242	33.2869	33.7359	39.4885	40.151	36.5585	31.9629	NC_039906.1	35341315	35346219	+	LOC113688313	--	--
LOC113688314	7.0663	7.4746	3.9731	10.3662	10.3613	8.9701	7.0508	11.016	8.702	9.388	6.4764	8.1059	NC_039906.1	34680441	34683554	-	LOC113688314	--	--
LOC113688315	1.8478	183.363	0.3212	2.7679	5.9772	3.3523	1.4486	2.6627	2.213	3.5039	5.7107	4.7006	NC_039906.1	34705719	34708055	-	LOC113688315	--	--
LOC113688316	8.1021	8.5207	3.5272	4.058	6.2613	4.3759	3.1578	4.2652	5.1382	5.0521	3.8264	5.6074	NC_039906.1	34681052	34682090	-	LOC113688316	--	--
LOC113688317	0.4841	1.5435	0.3136	0.1537	0.2568	0.2116	0.145	0.2009	0.0926	0.1067	0.2881	0.0835	NC_039906.1	35201050	35202794	-	LOC113688317	--	--
LOC113688318	14.3712	12.6622	20.4151	14.2519	15.1461	13.6945	14.4473	14.3259	14.5936	13.2923	11.2176	12.9006	NC_039906.1	35197738	35200777	+	LOC113688318	--	--
LOC113688320	3.3294	2.504	3.3515	5.0272	3.0689	3.2764	3.1358	3.1116	4.266	3.9653	3.3595	2.6176	NC_039906.1	37865827	37873499	-	LOC113688320	--	PHD
LOC113688321	2.3336	2.3472	1.9105	0.9958	1.0831	1.3811	1.1071	1.2108	0.9481	1.0929	1.3195	0.7382	NC_039906.1	25153983	25159497	+	LOC113688321	--	--
LOC113688322	6.8693	5.6646	7.4605	2.3345	2.7687	3.1595	3.4326	3.3948	1.9326	1.3165	1.1158	1.406	NC_039906.1	37019395	37022457	-	LOC113688322	--	--
LOC113688323	1.2176	1.4101	2.8042	1.061	1.2016	1.122	1.3122	0.3291	0.7362	1.348	1.3483	1.2118	NC_039906.1	36293162	36299729	+	LOC113688323	--	--
LOC113688324	27.4882	23.9979	30.8916	37.7089	36.5269	34.8479	31.6805	35.9703	36.1394	36.6755	32.9078	30.2638	NC_039906.1	973501	989212	-	LOC113688324	--	B3-ARF
LOC113688325	0.5302	0.6095	0.8614	0.0722	0.0643	0.0552	0.0303	0.0314	0.0145	0.0167	0	0.0087	NC_039906.1	403878	488498	-	LOC113688325	--	--
LOC113688326	0.1457	0.0553	0.1573	0.0463	0.0773	0.0212	0.0728	0	0.0279	0.0161	0	0	NC_039906.1	403907	408066	-	LOC113688326	--	--
LOC113688327	10.0021	7.9865	7.7319	0	0.8646	0.4317	0.296	0.3844	0.2833	0	0	0.0852	NC_039906.1	484990	486009	-	LOC113688327	--	--
LOC113688329	4.9814	9.3011	4.8277	5.8361	5.7245	4.6337	5.9084	4.7517	5.6077	6.4371	7.1598	7.6881	NC_039906.1	33039145	33044486	+	LOC113688329	--	--
LOC113688330	6.3152	5.6703	6.7677	7.8489	7.1548	7.2545	8.2568	6.9733	7.1402	5.5939	5.9563	5.0471	NC_039906.1	35551537	35556373	+	LOC113688330	--	--
LOC113688331	16.6745	16.0209	18.751	14.3608	12.8843	13.2388	16.1919	12.6026	12.3438	13.8848	13.9152	10.9938	NC_039906.1	28989121	28996925	+	LOC113688331	--	--
LOC113688332	0	0	0	0	0.0311	0	0	0	0	0	0	0	NC_039906.1	38464702	38468075	+	LOC113688332	--	--
LOC113688334	2.5434	1.5446	3.2394	2.3495	2.3548	3.0091	1.9706	3.0071	2.2397	2.1742	2.0551	3.7947	NC_039906.1	35938964	35941609	+	LOC113688334	--	--
LOC113688335	0.3149	0.1434	0.1964	0.0167	0	0.0153	0	0	0	0	0	0	NC_039906.1	32530777	32534920	-	LOC113688335	--	--
LOC113688336	0.4278	0.0866	0.1642	0.0906	0	0.2908	0.3987	0.1775	0.3271	0.4399	0.1358	0.1968	NC_039906.1	8726888	8732520	+	LOC113688336	--	--
LOC113688337	14.5696	14.5582	17.1456	19.9358	19.1582	20.0614	19.9303	17.0035	18.3934	19.9119	19.7591	18.6541	NC_039906.1	38653595	38665012	+	LOC113688337	--	--
LOC113688338	4.8171	3.6179	5.7079	3.7983	3.6538	4.1089	4.5926	3.9023	3.7016	3.3029	3.3906	3.191	NC_039906.1	19060343	19071361	-	LOC113688338	--	--
LOC113688339	2.6096	1.8301	3.2376	11.0688	10.3092	9.9932	10.9218	11.167	13.5895	14.6249	12.3071	15.0387	NC_039906.1	35480073	35482275	+	LOC113688339	--	--
LOC113688340	5.6614	5.7048	7.8232	2.5835	2.9897	3.348	3.1161	3.0635	2.7901	2.3291	3.5143	2.6437	NC_039906.1	563539	566224	+	LOC113688340	--	--
LOC113688341	18.1762	15.9146	22.9627	27.0287	22.9644	23.6346	22.3245	28.5661	32.2984	33.888	30.6967	27.5407	NC_039906.1	5752080	5758969	+	LOC113688341	--	C2C2-CO-like
LOC113688342	0.2477	0.2005	0.0475	0.4719	0.2803	0.3849	0.066	0.0685	0.2525	0.2911	0.1572	0.152	NC_039899.1	3198171	3199242	-	LOC113688342	--	--
LOC113688343	0	0.085	0	0	0	0	0	0	0	0	0	0	NC_039906.1	45330	46204	-	LOC113688343	--	--
LOC113688344	331.041	306.87	382.065	262.098	275.667	246.555	298.826	222.087	246.049	275.194	335.436	300.762	NC_039906.1	35843458	35845379	+	LOC113688344	--	--
LOC113688346	3.4078	3.9092	6.0226	3.4268	3.4144	4.7164	3.9708	2.7504	1.5926	1.3769	1.5325	0.784	NC_039906.1	5192294	5196613	+	LOC113688346	--	--
LOC113688347	0.2412	0.0732	0.1215	0	0.1535	0.0527	0.0482	0.1251	0.0922	0	0.0574	0.0832	NC_039906.1	34018809	34021967	-	LOC113688347	--	--
LOC113688348	2.1767	1.0301	3.7762	0.3232	0.5998	0.4613	0.3614	0.5398	0.5621	0.3738	0.0808	0.2211	NC_039906.1	34056207	34059523	-	LOC113688348	--	--
LOC113688349	48.822	62.7999	58.2194	51.0917	48.9222	47.7325	51.8588	45.1029	55.7483	59.2396	60.0188	58.7646	NC_039906.1	34014110	34018599	+	LOC113688349	--	--
LOC113688350	1.2535	1.0657	1.4434	2.3485	1.1702	1.1687	1.2018	1.3007	1.0065	0.9945	1.134	1.0671	NC_039906.1	34023924	34025473	+	LOC113688350	--	--
LOC113688351	0.4296	0.4088	0.4618	0.3456	0.2431	0.3588	0.3089	0.4399	0.3395	0.2525	0.2591	0.2306	NC_039899.1	3205873	3251262	+	LOC113688351	--	--
LOC113688356	0	0.0282	0.107	0.059	0.1183	0	0	0	0.0355	0	0	0	NC_039906.1	219538	221639	-	LOC113688356	--	--
LOC113688357	0	0.0122	0.0116	0	0.017	0.0234	0	0	0	0	0	0	NC_039906.1	217453	252926	-	LOC113688357	--	--
LOC113688358	7.5996	8.7265	7.3179	9.9582	10.7496	9.5952	11.4113	10.7321	9.5192	9.2793	8.3184	8.6017	NC_039906.1	39149369	39154519	-	LOC113688358	--	--
LOC113688360	0.1662	0.1262	0.2153	0.1056	0.1411	0.0969	0.2324	0.0345	0	0.0733	0	0.0382	NC_039899.1	3269244	3270890	-	LOC113688360	--	--
LOC113688363	0.9723	0.5577	0.622	0.0686	0.1375	0.0944	0.1726	0.1345	0.1239	0	0.0514	0.0497	NC_039906.1	356351	358444	+	LOC113688363	--	--
LOC113688365	0	0	0	0.0135	0.0362	0	0	0	0	0	0.0406	0	NC_039906.1	364971	368502	-	LOC113688365	--	--
LOC113688366	0.0932	0	0.0402	0	0.0198	0.0136	0	0	0	0	0	0	NC_039906.1	391799	395183	-	LOC113688366	--	--
LOC113688367	4.9918	5.2918	5.244	3.0591	6.0575	3.3171	3.9884	3.9985	4.1188	4.941	3.0023	3.0022	NC_039906.1	38713042	38719563	+	LOC113688367	--	--
LOC113688368	0	0.1396	0.2648	4.332	7.3501	2.5903	2.7556	2.0359	2.9305	7.3645	7.0064	4.4788	NC_039898.1	1346955	1354474	+	LOC113688368	--	--
LOC113688369	0.0741	0	0.0426	0.047	0	0.0432	0	0	0	0	0	0	NC_039899.1	3276674	3277597	-	LOC113688369	--	--
LOC113688370	48.5325	37.8476	49.203	26.1916	25.9302	27.1825	28.4634	24.6325	24.0059	22.8702	25.0641	20.2879	NC_039906.1	38720095	38724827	-	LOC113688370	--	--
LOC113688371	1788.7	1524.28	767.091	1254.3	1307.63	1203.03	1068.46	1134.33	1220.53	1269.79	1290	1192.84	NC_039906.1	38727504	38731397	+	LOC113688371	--	--
LOC113688372	0.2854	0.312	0.1643	0.0725	0.1453	0.1331	0.3193	0.0474	0.2619	0.2013	0.0544	0.0788	NC_039906.1	38707019	38708455	+	LOC113688372	--	MYB
LOC113688373	2.6675	2.2003	2.9113	1.2137	1.5205	1.2992	1.4315	1.5534	1.2483	1.6145	1.2512	1.2275	NC_039906.1	38707263	38709218	-	LOC113688373	--	MYB-related
LOC113688377	0	0	0	0	0	0	0	0	0.0913	0	0	0	NC_039906.1	607898	608588	-	LOC113688377	--	--
LOC113688378	0.9562	0.4563	1.5338	0.0868	0.058	0.0796	0	0	0	0	0	0	NC_039906.1	632162	633859	-	LOC113688378	--	--
LOC113688379	0	0	0	0	0	0.0493	0	0.0301	0	0	0	0	NC_039906.1	34380503	34388306	+	LOC113688379	--	--
LOC113688382	0.0431	0.061	0.0413	0	0.1341	0	0.0344	0.0119	0.0549	0	0.041	0.0066	NC_039906.1	38374558	38380094	+	LOC113688382	--	--
LOC113688387	89.086	80.9697	97.7619	47.5107	54.444	52.7336	41.3472	51.5841	40.8047	25.6466	26.6188	38.8953	NC_039906.1	35500801	35501821	-	LOC113688387	--	--
LOC113688388	10.2754	10.3623	13.9494	13.8302	10.6409	11.8658	14.9136	13.7733	13.4091	9.6402	13.2863	13.5774	NC_039906.1	30992048	30992865	-	LOC113688388	--	--
LOC113688389	33.3454	21.9769	22.9448	21.9415	24.6351	20.1641	21.5326	19.2862	19.1881	20.7701	19.6773	22.1102	NC_039906.1	28341942	28345391	-	LOC113688389	--	--
LOC113688393	0	5.1555	0.0178	0	0	0.0181	0	0.0257	0.0237	0.0273	0.0295	0	NC_039906.1	30233432	30237004	-	LOC113688393	--	--
LOC113688395	100.238	72.3295	142.134	106.898	86.4714	98.4443	98.0429	107.597	109.722	110.22	96.5349	115.702	NC_039906.1	36722067	36723712	-	LOC113688395	--	Others
LOC113688398	0.0358	0	0.0206	0.0228	0	0	0.1718	0.0297	0.0274	0	0.1706	0.1154	NC_039906.1	35064994	35068796	-	LOC113688398	--	--
LOC113688401	0.0739	0.0449	0.0639	0.0704	0.0628	0	0.0295	0.0307	0.0283	0	0	0.017	NC_039899.1	261295	263150	-	LOC113688401	--	--
LOC113688405	17.3012	11.8421	12.6033	16.2695	18.3341	17.6574	12.2197	11.3471	11.4765	13.6511	12.8346	20.1447	NC_039906.1	24895977	24896692	+	LOC113688405	--	--
LOC113688406	0	0	0	0.0434	0	0	0	0	0	0	0	0	NC_039906.1	1487845	1490217	-	LOC113688406	--	--
LOC113688407	3.1935	2.3308	4.504	3.0888	2.586	2.9195	2.2473	3.405	3.6297	2.6861	1.9251	3.0333	NC_039906.1	35470347	35472682	-	LOC113688407	--	--
LOC113688408	1.3885	1.0064	1.8052	1.1663	0.3801	0.4698	0.9663	0.409	0.137	0.8292	2.3033	0.4946	NC_039906.1	35464928	35470170	+	LOC113688408	--	--
LOC113688409	12.8454	9.3144	9.4729	6.1995	10.6916	6.4585	3.5862	6.1947	5.2433	5.4497	4.8379	5.9741	NC_039906.1	38845378	38850530	-	LOC113688409	--	--
LOC113688412	4.4615	4.7554	5.8017	3.2768	4.1213	3.7318	3.492	3.8045	3.6904	4.5217	4.6533	2.8769	NC_039906.1	14199396	14226056	-	LOC113688412	--	--
LOC113688413	23.3831	18.7942	25.5028	38.0619	38.3324	36.0466	34.809	36.0451	40.6306	53.5702	45.9893	47.1049	NC_039906.1	33006289	33009939	-	LOC113688413	--	--
LOC113688417	0	0	0	0	0	0	0.0777	0	0	0.0429	0.0463	0.0671	NC_039899.1	360481	362314	-	LOC113688417	--	--
LOC113688418	2.1638	1.6201	1.9626	1.393	1.1069	0.9845	1.2078	1.0827	1.3374	0.5749	1.0726	0.9956	NC_039906.1	20000800	20009019	+	LOC113688418	--	--
LOC113688421	12.6588	29.9383	0.4741	4.5754	7.5117	2.8787	39.4706	1.8796	2.3611	3.9013	9.5067	5.8249	NC_039906.1	31998492	31999156	+	LOC113688421	--	--
LOC113688422	0.3259	0.6597	0.8757	1.0349	0.0922	0.6331	0.6944	0.2705	0.3323	0.6704	0	0.4999	NC_039906.1	1717667	1718980	+	LOC113688422	--	--
LOC113688423	22.5772	18.4966	31.4023	23.392	28.8546	25.0747	21.6469	24.0342	21.8021	19.7473	19.7294	23.3851	NC_039906.1	24745553	24746327	-	LOC113688423	--	NF-YC
LOC113688425	4.7317	2.1609	1.9616	1.9714	1.0923	2.2279	1.1493	2.2625	1.8237	1.5017	1.514	2.6128	NC_039906.1	35950870	35954102	+	LOC113688425	--	--
LOC113688426	0.1166	0	0.0671	0.037	0	0.0679	0	0	0	0.0514	0	0	NC_039899.1	368551	370028	-	LOC113688426	--	--
LOC113688427	0.0606	0.0368	0.0524	0.0385	0.0772	0.0353	0	0.1006	0	0.0802	0	0.0279	NC_039906.1	35778224	35781276	-	LOC113688427	--	bZIP
LOC113688430	15.6993	7.0743	13.9609	142.641	128.38	140.5	139.61	181.181	193.055	235.945	224.653	235.397	NC_039906.1	36653288	36659759	+	LOC113688430	--	--
LOC113688431	33.4369	15.6934	35.0775	438.145	365.988	376.6	495.278	544.031	626.567	718.837	737.427	709.663	NC_039906.1	36659868	36660897	-	LOC113688431	--	--
LOC113688432	0.443	0.538	0.1275	0	0.5639	0.2581	0.177	0	0	0	0	0.2038	NC_039906.1	1897575	1898212	-	LOC113688432	--	--
LOC113688433	5.3149	4.3756	6.0221	2.2112	2.1227	2.3436	1.6805	2.4302	2.2931	2.0922	1.6375	1.7133	NC_039906.1	27949239	27956181	+	LOC113688433	--	--
LOC113688434	56.345	54.597	62.6756	81.921	91.5089	90.6806	94.9886	78.6714	76.7596	67.1612	73.1106	81.2426	NC_039906.1	34338443	34340625	+	LOC113688434	--	--
LOC113688435	0.9316	0.9999	1.9709	0.7705	0.9194	1.1489	0.7963	1.151	0.8947	0.9168	0.6396	0.6281	NC_039906.1	26475243	26487564	-	LOC113688435	--	--
LOC113688436	0.2893	0.2108	0.2665	1.3962	1.8658	1.2137	0.9707	0.7204	0.5752	1.377	1.212	1.1713	NC_039899.1	709571	710753	-	LOC113688436	--	AP2/ERF-ERF
LOC113688438	22.3845	19.8182	23.6534	18.465	21.3997	19.2414	24.0867	18.6535	19.1843	19.0908	18.7846	18.5877	NC_039906.1	35193517	35196535	-	LOC113688438	--	--
LOC113688439	0.129	0.3526	0.26	0.0819	0.1095	0.1128	0.1031	0	0	0	0	0.1484	NC_039906.1	1999559	2003261	-	LOC113688439	--	--
LOC113688441	0	0	0.0201	0	0	0	0	0	0	0.0615	0	0	NC_039906.1	352157	354117	+	LOC113688441	--	--
LOC113688443	0	0	0.1228	0	0.3619	0	0	0.177	0	0	0	0.0981	NC_039906.1	2123104	2123424	+	LOC113688443	--	--
LOC113688446	0.5703	4.1564	0.821	0.815	0.484	0.7062	0.4557	0.5918	0.3816	1.1313	0.5431	0.6561	NC_039906.1	8569838	8575462	+	LOC113688446	--	--
LOC113688447	0	0	0	0	0.0665	0	0	0	0	0	0	0.0721	NC_039899.1	1113695	1114693	-	LOC113688447	--	--
LOC113688448	21.5738	21.7278	23.4545	15.9994	18.4803	18.682	15.4708	17.7981	17.7536	17.4536	16.9077	13.3338	NC_039906.1	39371220	39375937	+	LOC113688448	--	--
LOC113688450	0	0.0136	0	0	0	0.0131	0	0	0	0	0	0.0103	NC_039906.1	38423414	38428442	+	LOC113688450	--	--
LOC113688451	0	0	0	0	0	0.0219	0	0	0	0.0663	0	0	NC_039906.1	38429321	38432856	+	LOC113688451	--	--
LOC113688453	15.7659	15.1432	17.7753	14.4748	14.2763	14.7612	14.4417	15.3058	15.3611	11.5726	11.6529	7.9983	NC_039906.1	35473674	35478416	+	LOC113688453	--	--
LOC113688455	11.7281	11.7758	7.7731	55.1523	89.5384	45.1371	33.1515	46.2134	34.2015	37.8642	38.2212	35.9778	NC_039906.1	23545508	23547950	-	LOC113688455	--	--
LOC113688456	0.3946	1.2349	1.4679	0.559	0.8758	1.6094	0.7032	0.6047	0.7427	0.214	0.6648	0.6704	NC_039906.1	35918948	35925182	+	LOC113688456	--	--
LOC113688457	1.5716	1.1843	1.7636	1.0637	1.1002	1.2969	0.7424	1.4666	1.43	1.1731	0.9723	1.0716	NC_039906.1	31306839	31312804	+	LOC113688457	--	--
LOC113688458	0	0	0	0	0	0	0	0	0	0	0	0.0218	NC_039906.1	16278088	16279529	-	LOC113688458	--	--
LOC113688459	15.7873	12.5843	10.6254	6.6934	7.3711	7.8119	5.2074	6.7837	6.0529	5.1421	4.4409	4.4033	NC_039906.1	32359929	32365067	-	LOC113688459	--	--
LOC113688460	9.1232	8.962	7.5383	7.1156	6.5203	7.4429	8.3125	6.7232	7.6133	8.7482	8.2611	7.3797	NC_039906.1	36137584	36141419	+	LOC113688460	--	--
LOC113688461	5.0591	4.4423	5.7879	6.8294	5.7063	7.1597	6.317	4.8724	5.6609	6.5065	5.4017	6.0566	NC_039906.1	35650896	35656136	+	LOC113688461	--	--
LOC113688462	0	0	0.0951	0.0525	0.0351	0.0963	0	0	0	0.0364	0	0.076	NC_039906.1	35656236	35658650	-	LOC113688462	--	--
LOC113688464	11.856	9.4886	15.6459	16.2853	17.2903	18.5843	12.8753	19.6589	15.0644	9.4526	9.0147	12.7577	NC_039906.1	32249498	32254629	+	LOC113688464	--	--
LOC113688465	0.5861	0.1884	0.3176	1.0949	1.112	1.306	0.7989	0.8014	1.1074	0.7903	0.7552	0.4918	NC_039906.1	32269111	32272187	-	LOC113688465	--	--
LOC113688466	38.489	41.1521	42.6441	69.8475	71.5423	63.8906	66.8111	66.0965	61.6663	61.4696	62.2062	77.7024	NC_039906.1	32265063	32268149	+	LOC113688466	--	--
LOC113688467	1.9208	1.8766	2.7649	2.5194	3.5794	2.7497	4.1705	3.0851	3.1614	2.356	3.1414	3.2088	NC_039906.1	38620824	38622462	+	LOC113688467	--	--
LOC113688468	0.7175	0.7199	0.7723	0.0792	0.1059	0.1454	0.0249	0.1554	0.0477	0	0	0.0287	NC_039906.1	28450220	28453728	-	LOC113688468	--	--
LOC113688469	25.1005	21.9037	30.0524	38.0284	40.8138	43.8466	39.3139	43.4753	39.5119	28.4353	27.6447	31.2497	NC_039906.1	34372599	34377423	-	LOC113688469	--	--
LOC113688471	0.2142	0.2819	0.2056	0	0	0.0208	0	0	0	0	0	0	NC_039906.1	31359652	31362127	-	LOC113688471	--	--
LOC113688473	2.4131	2.4944	1.9215	0.6522	0.9586	0.6881	0.7384	0.4688	0.2748	0.3621	0.5378	0.4961	NC_039906.1	31333863	31336992	+	LOC113688473	--	--
LOC113688475	6.125	5.4448	4.9066	4.5665	10.7732	3.7244	2.3405	6.0426	3.8015	2.8954	4.2266	4.5339	NC_039906.1	31369582	31370352	-	LOC113688475	--	--
LOC113688476	7.1924	9.7255	7.7647	12.3476	13.1144	10.9693	11.5832	9.749	12.6764	17.2384	17.8722	16.0565	NC_039906.1	27397797	27403588	+	LOC113688476	--	--
LOC113688477	8.7	3.2288	10.8811	5.1877	6.03	11.6605	9.1139	7.2623	9.9059	11.9306	8.8833	5.1376	NC_039906.1	36219644	36222726	+	LOC113688477	--	--
LOC113688478	3.8022	4.2333	4.3784	3.488	3.1373	3.1081	3.6709	3.0687	3.15	2.7467	3.8723	4.7385	NC_039906.1	38796292	38797587	-	LOC113688478	--	--
LOC113688479	37.4602	38.4439	46.2313	31.3199	31.7925	33.1585	33.3404	42.5783	39.949	32.3271	40.0379	38.9475	NC_039906.1	37031696	37034322	+	LOC113688479	--	--
LOC113688480	0.4753	0.5292	0.4561	0.1006	0.2017	0.4616	0.0633	0	0	0	0	0	NC_039906.1	34907046	34908525	-	LOC113688480	--	--
LOC113688481	13.0162	11.7064	15.5162	9.5757	8.9735	10.0317	9.7899	9.9814	11.7638	8.4125	8.7239	8.2903	NC_039906.1	36802799	36806749	+	LOC113688481	--	--
LOC113688483	61.1029	55.2129	67.7408	66.7001	59.5433	64.144	60.6967	63.8329	65.7157	60.5466	56.4039	61.1191	NC_039906.1	287981	297522	+	LOC113688483	--	--
LOC113688486	0.4718	0.4011	1.0503	1.0187	1.1745	1.1913	0.9801	1.3838	1.0102	1.3309	1.4377	1.9249	NC_039906.1	5486926	5489101	+	LOC113688486	--	--
LOC113688487	9.4358	7.9257	8.6784	7.3936	9.6462	7.5159	6.8538	7.477	7.6845	7.5621	7.556	6.4141	NC_039906.1	18988791	18991193	-	LOC113688487	--	--
LOC113688488	30.4867	21.1249	26.6745	19.4888	20.8158	19.457	12.8698	17.2891	16.7402	21.7392	17.7864	24.1623	NC_039906.1	31570143	31573231	+	LOC113688488	--	--
LOC113688489	18.1209	16.6436	12.6466	17.0568	18.938	18.7921	18.0682	15.333	15.5756	13.1143	14.0712	14.7241	NC_039906.1	33349707	33354004	+	LOC113688489	--	--
LOC113688490	0	0.125	0	0	0.3494	0	0	0	0.1574	0	0	0.1421	NC_039906.1	185534	186677	-	LOC113688490	--	--
LOC113688491	1.6864	2.219	1.1328	1.2495	1.1927	0.9008	0.4491	1.5166	0.9672	0.9911	1.0706	0.5173	NC_039906.1	32814878	32817539	-	LOC113688491	--	--
LOC113688494	19.8954	18.6875	16.1136	17.3529	15.8721	16.2311	14.6246	13.433	12.9156	13.6415	13.136	14.0781	NC_039906.1	35452150	35455904	+	LOC113688494	--	TUB
LOC113688497	2.2485	13.2562	4.0148	1.0911	1.0721	0.795	0.9285	0.9647	0.8694	1.1136	1.5397	0.93	NC_039906.1	32281118	32284553	+	LOC113688497	--	--
LOC113688498	17.851	13.4684	19.7716	22.3065	23.8527	21.8965	24.5245	18.778	22.8998	25.9778	32.6684	26.2568	NC_039906.1	33973801	33978907	-	LOC113688498	--	--
LOC113688500	0.2142	0.065	0.2775	0.2381	0.2272	0.5305	0.4707	0.3556	0.3686	0.5193	0.51	0.6161	NC_039906.1	34842446	34845017	-	LOC113688500	--	--
LOC113688501	7.8583	7.6024	8.0671	6.7318	6.7469	7.6499	9.0774	7.5601	8.5717	7.1693	6.9612	7.26	NC_039906.1	35319184	35324720	-	LOC113688501	--	--
LOC113688502	7.7836	5.8342	7.6308	6.2349	5.0586	5.5165	7.1156	6.1123	6.3278	8.2836	6.5442	7.8731	NC_039906.1	19492647	19512598	+	LOC113688502	--	--
LOC113688503	0.2887	0.3858	0.327	0.2078	0.0653	0.1346	0.2691	0.1119	0.1693	0.1697	0.2016	0.124	NC_039906.1	19493999	19501459	-	LOC113688503	--	--
LOC113688504	0.9941	1.2757	1.8682	1.7749	1.9738	2.7433	1.3487	2.8649	2.1658	1.3889	1.2145	1.657	NC_039906.1	36049363	36053500	-	LOC113688504	--	--
LOC113688505	4.6404	3.7482	5.0672	1.4953	1.843	1.7051	1.7351	2.1443	2.6746	1.6121	1.9592	1.4516	NC_039898.1	1359521	1367798	-	LOC113688505	--	--
LOC113688506	2.9465	2.5822	3.2641	0.6632	0.5065	1.2606	0.2086	0.1548	0	0	0	0	NC_039906.1	567229	570352	-	LOC113688506	--	--
LOC113688507	29.4397	29.8636	35.7706	31.8723	29.6396	34.4581	42.1151	33.3941	30.3217	30.4376	31.1615	33.6839	NC_039906.1	35640330	35643889	+	LOC113688507	--	--
LOC113688509	3.276	1.8936	3.0452	1.4038	1.7754	1.771	2.3652	1.3761	1.9921	1.2526	1.8417	0.8718	NC_039906.1	35636427	35640159	-	LOC113688509	--	--
LOC113688510	19.6627	20.1248	21.5497	19.3827	20.2315	19.2443	21.3213	15.8187	18.3461	16.3636	19.3752	13.0302	NC_039906.1	36908218	36913207	-	LOC113688510	--	--
LOC113688511	10.9472	11.4989	11.649	10.7121	9.5317	11.2937	12.5694	9.6935	12.0615	11.6165	12.0851	7.7612	NC_039906.1	34775382	34783846	+	LOC113688511	--	--
LOC113688512	0.4767	0.579	0.745	0.346	0.1156	0	0.3809	0.2261	0.3645	0.2401	0.5188	4.293	NC_039906.1	37680087	37683513	+	LOC113688512	--	--
LOC113688513	71.4747	62.6122	57.5223	48.7919	45.4106	47.7936	46.8987	55.5552	50.079	34.7082	37.2643	39.136	NC_039906.1	38857807	38860446	+	LOC113688513	--	--
LOC113688514	8.4679	9.883	11.2559	11.3756	11.3272	12.4886	13.1418	12.063	12.6316	11.305	12.7097	9.4927	NC_039906.1	34767998	34774089	+	LOC113688514	--	--
LOC113688515	0.8982	1.2364	0.8964	0.9887	1.0164	0.977	1.1004	1.2427	0.7326	0.6862	0.4562	0.9092	NC_039906.1	34766063	34767205	-	LOC113688515	--	--
LOC113688516	1.0469	3.8146	2.3357	2.1609	3.4429	2.1352	2.0911	2.2813	2.3017	1.7304	2.3677	2.4086	NC_039906.1	28494623	28496326	-	LOC113688516	--	--
LOC113688517	35.2342	27.6482	38.6272	36.2617	34.4939	37.6933	34.6948	46.3998	40.2163	29.0083	32.4084	34.5346	NC_039906.1	7492335	7499863	-	LOC113688517	--	--
LOC113688519	0.6267	1.2687	2.2373	4.405	1.4539	1.9235	2.0031	1.6302	1.0544	0.9577	1.3528	0.6345	NC_039906.1	37698168	37703823	+	LOC113688519	--	Rcd1-like
LOC113688520	22.5646	20.6534	19.9536	20.1295	19.1505	18.2957	16.081	21.4166	23.8387	24.1031	24.3546	16.3473	NC_039906.1	210732	216896	+	LOC113688520	--	--
LOC113688521	0	0	0	0	0.1236	0	0	0	0	0	0	0	NC_039899.1	1187484	1188525	-	LOC113688521	--	--
LOC113688522	10.0599	13.6208	11.9404	20.3192	18.7901	17.3224	44.9655	16.0519	23.111	22.8617	28.347	26.8825	NC_039906.1	33493745	33497696	+	LOC113688522	--	--
LOC113688523	2.2475	2.1306	2.0358	1.027	1.1166	1.15	1.5111	1.2059	0.9642	0.894	1.279	0.9837	NC_039906.1	36167190	36173105	+	LOC113688523	--	--
LOC113688524	0.0602	0	0.1734	0	0	0	0.0481	0	0.0461	0.2124	0	0	NC_039906.1	28700127	28701343	+	LOC113688524	--	--
LOC113688525	7.9693	5.5207	6.5484	4.6035	19.9508	7.4677	3.9677	7.746	3.3382	2.8243	4.0043	5.2887	NC_039906.1	34522486	34525100	-	LOC113688525	--	--
LOC113688526	0.4566	0.312	0.3944	0.8338	0.7751	0.4657	1.3226	1.0425	0.7857	0.5032	0.4349	0.5253	NC_039906.1	35218296	35223307	-	LOC113688526	--	--
LOC113688528	0.3374	0.2049	0.3562	0.5715	0.4773	0.5571	1.0335	0.6069	0.301	0.6445	0.2142	0.2846	NC_039906.1	35213874	35217532	-	LOC113688528	--	--
LOC113688529	0.5674	0.2584	0.98	0.2252	0.1204	0.2066	0.2833	0.1178	0.0542	0	0.1351	0.0979	NC_039906.1	35220767	35221822	+	LOC113688529	--	--
LOC113688530	3.4909	4.2668	4.628	2.9437	3.4109	3.0514	2.8478	3.0563	2.8491	2.7413	2.193	1.8021	NC_039906.1	5722636	5738035	+	LOC113688530	--	--
LOC113688531	2.4922	2.7554	3.7529	3.4903	2.8744	3.0722	3.3443	3.4747	3.152	3.6336	3.8034	3.0875	NC_039906.1	860698	868997	+	LOC113688531	--	--
LOC113688532	13.6272	10.2909	26.6594	29.7766	26.5058	31.7936	29.75	32.1502	25.4139	18.5782	16.0886	22.0285	NC_039906.1	32858241	32861906	-	LOC113688532	--	--
LOC113688533	0.4445	1.1173	0.6803	0.6646	0.3916	0.4787	0.5709	0.369	0.8692	0.62	0.8519	0.4634	NC_039906.1	38357669	38373862	+	LOC113688533	--	--
LOC113688534	7.0606	7.1289	7.4322	5.3095	6.9849	6.4367	5.676	7.7311	5.2339	3.5513	2.31	2.9101	NC_039906.1	38352477	38355146	+	LOC113688534	--	--
LOC113688536	1.4491	0.7292	1.2873	0.71	0.9488	1.2305	2.845	1.6498	1.1399	1.5695	0.6703	0.7621	NC_039906.1	28004567	28006845	-	LOC113688536	--	--
LOC113688537	174.388	128.412	43.7938	67.6196	153.139	59.3444	41.5497	47.263	45.3678	58.1609	86.9468	95.3371	NC_039906.1	180602	182392	-	LOC113688537	--	--
LOC113688538	0	0	0.0363	0	0	0	0.1006	0.0523	0	0.0555	0	0.029	NC_039906.1	33069881	33071498	+	LOC113688538	--	--
LOC113688539	0	0.403	0.2183	0.1806	0.0805	0	0	0.1574	0.2175	0	0.0903	0.0436	NC_039906.1	5013680	5017102	-	LOC113688539	--	--
LOC113688541	7.6003	5.6064	10.8868	8.8063	10.5409	9.7437	9.7755	8.0021	7.7686	5.2948	7.4142	8.3252	NC_039906.1	31664679	31666524	-	LOC113688541	--	--
LOC113688542	11.5431	12.4956	11.784	8.8215	8.8934	9.6525	11.2724	6.7054	7.6379	8.7086	8.6016	6.0147	NC_039906.1	36701194	36706424	+	LOC113688542	--	--
LOC113688543	30.2029	28.191	11.0508	50.1483	47.6946	37.1945	38.0236	42.3818	48.909	62.0959	59.0012	46.7791	NC_039906.1	35542762	35548977	+	LOC113688543	--	--
LOC113688544	0	0	0	0	0.1037	0	0	0	0	0	0	0	NC_039899.1	2152328	2154661	+	LOC113688544	--	--
LOC113688547	51.4427	37.5934	48.7251	28.1472	30.1521	29.9511	26.369	26.2366	25.0315	23.8079	25.5031	22.2398	NC_039906.1	32548200	32552084	+	LOC113688547	--	--
LOC113688548	0.3152	0.0957	0.1361	0.2002	0.1672	0.2526	0.1889	0.0981	0.2712	0.2431	0.3377	0.0907	NC_039906.1	35031736	35034294	-	LOC113688548	--	--
LOC113688549	5.6252	5.7696	8.0611	0.9924	1.7505	1.2019	2.1474	1.1415	0.956	0.1653	0.6547	0.3451	NC_039906.1	35029409	35031906	+	LOC113688549	--	--
LOC113688550	15.3562	14.2615	14.654	9.4539	12.0526	10.6436	9.7063	8.3092	9.6827	8.7485	7.8617	6.4953	NC_039906.1	35432101	35436791	-	LOC113688550	--	--
LOC113688551	0.0763	0.0463	0.022	0	0	0	0	0	0	0	0	0	NC_039899.1	2275262	2277780	-	LOC113688551	--	--
LOC113688552	0.0413	0.0502	0.0238	0.0918	0.0526	0.0722	0.0495	0.0343	0.0474	0.0182	0.059	0.0475	NC_039906.1	38091019	38095141	+	LOC113688552	--	--
LOC113688553	1.3768	1.1845	1.2552	0.4736	0.5356	0.7689	0.4584	0.1429	0.3948	0.1517	0.3278	0.3432	NC_039906.1	20576698	20578586	-	LOC113688553	--	--
LOC113688554	1.261	0.6266	0.5941	0.7281	1.5567	0.668	0.7328	1.0468	1.5781	0.9096	1.2009	2.4793	NC_039906.1	29785757	29786353	-	LOC113688554	--	--
LOC113688555	13.9584	14.1855	13.3766	10.1029	10.1389	10.9369	10.7005	10.0476	12.0208	8.6192	9.9992	6.7122	NC_039906.1	27155545	27159678	-	LOC113688555	--	--
LOC113688556	0.1687	0.1025	0.1527	0.0612	0.0614	0.1124	0.1348	0.1601	0.0737	0.0638	0.0459	0.0222	NC_039906.1	34831631	34835192	-	LOC113688556	--	--
LOC113688557	0	0.0307	0.0872	0	0	0	0	0	0	0	0	0	NC_039906.1	21203812	21210236	+	LOC113688557	--	--
LOC113688560	20.9061	18.3438	23.5173	12.4486	11.5319	13.2556	12.8398	12.6438	12.6279	11.3108	11.0862	9.5341	NC_039906.1	35117886	35124941	-	LOC113688560	--	--
LOC113688561	0.3159	0.5435	0.3637	0.0669	3.0383	0.1841	0.4206	0	0.0403	0	1.103	0.9206	NC_039899.1	2880603	2882162	+	LOC113688561	--	--
LOC113688563	0.7834	0.6488	0.9226	0.1583	0.8462	0.3735	0.2276	0.4434	0.2451	0.0314	0.1356	0.2622	NC_039906.1	24964045	24985431	-	LOC113688563	--	--
LOC113688564	0.0836	0.3552	0.1925	0.1327	0.1064	0.2191	0.3338	0.0694	0.0959	0.0737	0.0398	0.0385	NC_039906.1	37407861	37413511	+	LOC113688564	--	Rcd1-like
LOC113688565	10.7805	8.2532	3.1976	3.9213	6.6819	5.2732	6.1861	5.7493	4.2471	2.3039	4.9775	2.9764	NC_039906.1	35795541	35801746	+	LOC113688565	--	--
LOC113688566	0.3923	0.2573	0.7679	0.4683	0.506	0.6217	0.4137	0.508	0.5039	0.5256	0.3437	0.3177	NC_039906.1	28818640	28823101	+	LOC113688566	--	--
LOC113688567	0	0	0	0.0995	0	0.0609	0	0	0.0799	0.0461	0.199	0.0481	NC_039899.1	3090399	3092234	-	LOC113688567	--	--
LOC113688568	0.0989	0.2201	0.3415	0.2407	0.1958	0.1824	0.158	0.1641	0.1512	0.0581	0.2353	0.1744	NC_039906.1	28916345	28920641	+	LOC113688568	--	--
LOC113688569	0	0.0147	0.0419	0.0308	0.0412	0.0283	0	0.0201	0	0.0214	0	0.0223	NC_039906.1	28857406	28860349	+	LOC113688569	--	--
LOC113688571	43.8929	37.0868	16.1157	46.0092	65.421	50.3925	30.2567	43.5508	33.1373	32.7898	32.712	44.768	NC_039906.1	19053936	19058133	+	LOC113688571	--	--
LOC113688572	10.7953	8.5291	3.6509	3.9606	11.5636	3.5729	1.9679	1.6096	1.5629	3.0953	2.6948	2.9178	NC_039906.1	23494703	23497149	-	LOC113688572	--	--
LOC113688573	7.2404	6.4536	7.1013	4.9481	5.9113	5.8556	7.0389	5.9877	4.8633	5.1452	5.7677	3.8764	NC_039906.1	38951174	38957658	-	LOC113688573	--	--
LOC113688574	0.1332	0.1617	0.0383	0.0423	0	0	0.1064	0.1105	0	0	0	0	NC_039899.1	3188589	3189839	-	LOC113688574	--	--
LOC113688575	6.844	7.1634	8.7618	7.9524	7.2826	7.2513	8.4096	7.3386	8.9015	9.393	9.9984	8.6008	NC_039906.1	32294018	32298835	-	LOC113688575	--	--
LOC113688576	0	0.1376	0.1305	0	0	0	0	0	0	0	0	0	NC_039906.1	36606071	36607681	+	LOC113688576	--	--
LOC113688578	11.2501	8.5585	14.5917	7.2979	9.3026	7.2296	5.0622	5.8995	4.3846	2.9307	2.5005	3.8576	NC_039906.1	31949822	31953408	+	LOC113688578	--	--
LOC113688579	2.7117	2.4862	3.4651	2.6111	2.1232	2.0288	1.915	2.164	1.94	1.8508	2.0325	2.2219	NC_039906.1	9188666	9196180	+	LOC113688579	--	WRKY
LOC113688580	4.0522	4.3001	3.905	1.5712	1.8282	2.3365	1.7041	2.2131	1.3048	1.0153	1.0561	1.4819	NC_039906.1	28947166	28956951	+	LOC113688580	--	--
LOC113688582	17.3427	16.1486	21.3108	13.6877	13.4478	13.1486	12.9998	12.7506	12.3031	13.594	13.4319	10.1592	NC_039906.1	28958427	28965657	-	LOC113688582	--	--
LOC113688583	7.512	7.2504	8.4651	4.8561	4.8727	5.7064	4.4373	4.432	4.9651	6.9062	6.9492	4.7899	NC_039906.1	37088439	37094481	-	LOC113688583	--	--
LOC113688584	0	0	0	0	0	0	0	0.0493	0	0	0	0	NC_039906.1	30113405	30115763	+	LOC113688584	--	--
LOC113688585	6.405	6.3679	8.8923	6.561	5.392	6.1705	8.2128	5.9173	6.5966	7.5134	6.2961	6.1797	NC_039906.1	36057448	36060108	+	LOC113688585	--	--
LOC113688586	8.9294	5.1803	12.1388	2.9352	3.2929	2.7264	3.6927	3.6471	3.098	1.7102	1.8474	3.0587	NC_039906.1	166365	168763	-	LOC113688586	--	GRAS
LOC113688587	1.5075	1.4343	1.6202	1.1489	2.047	1.6105	1.4052	1.4183	1.0376	1.0189	1.1963	0.9249	NC_039906.1	37070083	37071444	+	LOC113688587	--	--
LOC113688589	9.9278	9.1771	8.8018	16.4045	15.211	16.127	15.7241	13.9302	14.3108	15.8001	14.5576	16.9389	NC_039906.1	37067152	37069917	-	LOC113688589	--	--
LOC113688590	0	0	0	0	0	0.0285	0.1566	0	0	0	0	0	NC_039899.1	4366041	4368040	+	LOC113688590	--	--
LOC113688591	47.041	47.3332	45.938	55.3581	60.9814	51.5459	60.8002	71.6694	63.6246	67.4088	72.6406	66.9747	NC_039906.1	37905931	37908918	-	LOC113688591	--	--
LOC113688592	0.0573	0.1741	0.198	0.1092	0.2432	0.2338	0.0916	0.1428	0.263	0.1011	0.3275	0.1583	NC_039906.1	26674299	26677266	-	LOC113688592	--	--
LOC113688593	15.293	15.1036	16.608	13.7275	14.5855	13.9191	14.8806	12.3811	13.4031	17.2194	16.582	13.238	NC_039906.1	38642116	38648274	-	LOC113688593	--	--
LOC113688594	24.09	24.8034	16.0138	20.642	19.1085	18.189	16.2448	17.2346	15.7947	14.5472	14.3166	12.2379	NC_039906.1	38637292	38640270	+	LOC113688594	--	TRAF
LOC113688595	13.7909	9.8753	15.5253	17.4301	23.6707	21.7503	14.1436	13.4134	5.0633	2.8126	2.4828	2.8572	NC_039906.1	36019763	36022763	+	LOC113688595	--	--
LOC113688596	0.2006	6.9099	0.264	0.2184	0.1216	0.1002	0.2061	0.119	0.2192	0.1011	0.1092	0.2506	NC_039906.1	542948	551703	-	LOC113688596	--	--
LOC113688598	0.2605	0.2768	0.075	1.1166	1.2711	1.0246	0.8325	1.4055	0.747	1.0333	1.1782	0.839	NC_039906.1	25165688	25168461	-	LOC113688598	--	--
LOC113688599	0	0	0	0	0.2582	0	0	0	0	0	0	0	NC_039899.1	4370137	4371662	+	LOC113688599	--	--
LOC113688600	8.3926	9.4656	10.1631	7.8472	6.5293	8.9856	7.9031	8.543	7.5388	5.5784	6.343	5.992	NC_039906.1	35603118	35608862	-	LOC113688600	--	--
LOC113688601	2.9198	3.0262	3.6088	2.423	2.445	2.5862	2.2707	2.6824	3.3047	3.7752	3.6702	3.0274	NC_039906.1	35489088	35493137	+	LOC113688601	--	--
LOC113688602	0.0637	0.116	0.2933	0.0809	0.1891	0.2597	0.1526	0	0.1461	0.0281	0.2122	0.0146	NC_039906.1	19904705	19908807	+	LOC113688602	--	--
LOC113688603	0	0.0936	0.038	0.028	0	0.0256	0	0.0183	0.0168	0.0194	0	0.0203	NC_039906.1	13129	16611	+	LOC113688603	--	GRAS
LOC113688604	18.0592	21.58	19.2264	12.1186	11.9805	10.5237	11.0067	11.0316	13.4755	20.9841	20.8596	16.7766	NC_039906.1	35184779	35188867	+	LOC113688604	--	Others
LOC113688605	14.5336	14.7639	15.458	34.2025	35.5238	29.0417	33.5278	26.8061	27.5637	36.061	30.398	31.3223	NC_039906.1	39365964	39369694	-	LOC113688605	--	--
LOC113688607	18.1411	16.5159	16.4933	4.8296	5.0865	5.9335	4.042	5.8848	4.4601	3.2099	2.332	2.4909	NC_039906.1	38860885	38864043	+	LOC113688607	--	--
LOC113688608	1.0272	1.0787	1.6142	0.7475	0.8355	1.1349	0.684	0.6929	0.6055	1.0754	0.7744	0.7977	NC_039906.1	32324130	32328116	-	LOC113688608	--	--
LOC113688609	0.4691	0.2849	0.4665	0.0542	0.8686	0.1739	0.3066	0.0708	0.1957	0.1128	0.0812	0.5886	NC_039906.1	4777640	4779244	-	LOC113688609	--	--
LOC113688610	2.875	3.2009	2.529	2.6881	4.1344	4.7002	2.9352	3.7125	5.069	2.7457	5.3235	3.7115	NC_039906.1	37524378	37526442	+	LOC113688610	--	--
LOC113688611	13.8091	15.3258	12.9028	14.976	15.4551	13.647	17.518	13.3406	16.3655	15.0925	17.0723	14.0834	NC_039906.1	39198025	39201513	-	LOC113688611	--	--
LOC113688613	0.2075	0.2268	0.1434	0.1054	0.0704	0.0242	0.0663	0	0.0317	0.0366	0	0.0955	NC_039906.1	33404343	33406829	+	LOC113688613	--	--
LOC113688614	12.7278	21.6294	10.4354	52.2826	37.7758	27.5424	27.6836	22.2749	39.1615	24.2782	28.2458	41.7332	NC_039906.1	33395756	33401282	+	LOC113688614	--	--
LOC113688615	12.6938	12.2373	15.793	16.8002	14.3894	16.6564	21.774	17.8329	16.428	13.6946	14.1169	18.0949	NC_039906.1	33406479	33410346	+	LOC113688615	--	--
LOC113688616	6.6437	6.5268	7.1724	6.2051	7.6286	6.889	5.4254	5.9207	4.8939	5.6416	5.5824	6.5188	NC_039906.1	33411423	33415101	-	LOC113688616	--	--
LOC113688617	0	0.0269	0.0511	0.0282	0.1129	0	0	0	0	0	0	0	NC_039899.1	4580771	4582617	+	LOC113688617	--	--
LOC113688618	0.5633	0.6414	1.2973	0	0.1195	0.1231	0	0.1169	0	0	0	0.0324	NC_039906.1	34137774	34142780	+	LOC113688618	--	--
LOC113688619	9.5278	9.4528	8.3646	12.2221	11.8892	11.4892	13.831	9.9455	9.5227	10.6032	11.2742	9.7017	NC_039906.1	20848502	20857242	+	LOC113688619	--	--
LOC113688620	5.2974	5.5289	7.0658	1.9273	1.7396	1.9856	2.0418	2.0109	2.1172	2.2763	2.1294	1.6291	NC_039906.1	36560391	36566195	+	LOC113688620	--	--
LOC113688621	0.2312	0	0	0	0.2943	0.4042	0.4619	0	0.5305	0.2038	0.4404	0.4256	NC_039906.1	23170280	23174009	-	LOC113688621	--	--
LOC113688622	0.2811	0.1422	0.0539	0.0298	0.0795	0.1092	0	0.0778	0	0.1239	0.1784	0.0431	NC_039906.1	33845368	33847174	-	LOC113688622	--	--
LOC113688623	5.4659	5.0496	5.3596	5.1756	5.2012	4.8646	5.2672	3.8225	5.2187	5.1398	5.773	4.0547	NC_039906.1	33838585	33844775	+	LOC113688623	--	--
LOC113688625	3.4151	3.167	3.534	6.2137	4.9742	5.5937	5.4941	3.7928	3.8469	4.5159	3.8674	4.2259	NC_039906.1	36030652	36034635	+	LOC113688625	--	--
LOC113688626	0.1191	0.1567	0.1828	0.3403	0.0674	0.0694	0.4281	0.0659	0.1366	0.07	0.0945	0.1004	NC_039906.1	37684895	37696289	+	LOC113688626	--	--
LOC113688628	0	0.1411	0	0	0	0	0	0	0	0	0	0	NC_039906.1	39036726	39037314	+	LOC113688628	--	--
LOC113688629	8.2509	9.5025	9.9177	3.6744	3.1525	2.95	4.071	4.066	2.5641	2.1155	2.7547	3.116	NC_039906.1	28264884	28267318	-	LOC113688629	--	--
LOC113688630	0.0447	0	0	0	0	0	0	0	0	0	0	0	NC_039906.1	37677472	37679284	+	LOC113688630	--	--
LOC113688631	0.7382	1.0346	0.7929	0.559	0.3855	0.5046	0.397	0.5421	0.4885	0.4756	0.3515	0.3723	NC_039906.1	38992591	38999424	+	LOC113688631	--	TRAF
LOC113688632	62.2224	106.431	29.7347	11.7286	17.7208	17.2508	8.9347	8.32	7.6645	11.4533	6.6721	6.8536	NC_039898.1	1392954	1395287	+	LOC113688632	--	--
LOC113688633	1.0556	1.2822	0.9117	1.3409	1.4932	1.2816	1.2652	0.9493	1.0764	1.0857	1.0053	1.7811	NC_039899.1	4835556	4836333	+	LOC113688633	--	--
LOC113688634	17.1906	16.8995	18.7069	9.1982	9.0091	10.5935	10.0095	10.3997	9.8597	9.5474	8.5944	6.5853	NC_039906.1	38984188	38991331	-	LOC113688634	--	--
LOC113688635	1.5113	0.8523	0.2952	0.2742	1.9469	0.6448	0.6253	1.389	0.3921	0.6186	0.6425	0.4843	NC_039906.1	39006570	39013088	-	LOC113688635	--	--
LOC113688636	0	0.0164	0.0466	0	0.0458	0.0472	0.0216	0.0448	0.0825	0	0	0.0621	NC_039906.1	39033943	39036587	-	LOC113688636	--	--
LOC113688637	2.0099	1.1743	2.505	0.9534	1.6842	1.6309	1.545	1.753	1.4009	1.099	0.7753	1.0654	NC_039906.1	38980106	38982795	-	LOC113688637	--	--
LOC113688638	0.1386	0.101	0.6703	0.581	0.3529	0.6946	0.2215	0.6673	0.1908	0.1466	0.132	0.2041	NC_039906.1	39024160	39026628	-	LOC113688638	--	--
LOC113688639	0	0	0	0	0	0	0	0	0.0551	0	0.1372	0	NC_039899.1	5189728	5190786	-	LOC113688639	--	--
LOC113688640	0.9139	29.8469	0.877	1.5478	1.2927	0.9468	1.217	0.9272	1.4754	1.2532	1.1604	2.4297	NC_039906.1	38983235	38983908	+	LOC113688640	--	--
LOC113688641	2.4443	1.9085	1.3403	2.8091	2.766	2.9166	3.441	70.5354	2.7594	2.2574	3.5469	2.5173	NC_039906.1	39031619	39033256	+	LOC113688641	--	--
LOC113688642	5.7139	5.6512	7.4258	10.2186	9.8066	11.0778	9.8555	8.6133	10.2791	11.1618	11.8672	10.2499	NC_039906.1	34114468	34122469	-	LOC113688642	--	--
LOC113688644	3.5577	3.2686	1.9959	1.5063	2.1097	2.1131	1.7857	1.7607	1.9708	0.8444	0.8687	1.5846	NC_039906.1	35372142	35376722	+	LOC113688644	--	--
LOC113688645	0.0489	0	0.0281	0	0	0.0569	0.039	0	0	0	0	0.045	NC_039906.1	35926089	35929156	+	LOC113688645	--	--
LOC113688647	0	0.0525	0	0.0549	0	0	0	0	0	0	0	0	NC_039899.1	5227914	5228805	-	LOC113688647	--	--
LOC113688648	4.2283	3.7423	4.3973	1.3531	3.06	1.5472	3.0641	2.9387	2.0554	1.2425	2.0289	1.1463	NC_039906.1	37637235	37644859	-	LOC113688648	--	--
LOC113688679	0	0.0906	0	0	0	0	0	0	0	0	0	0	NC_039899.1	5429059	5429517	-	LOC113688679	--	--
LOC113688711	0.0355	1.402	0	0	0	0	0	0	0	0	0	0	NC_039899.1	5493053	5495437	-	LOC113688711	--	--
LOC113688727	0.4938	1.0796	0.6824	0.8154	0.0838	0.5755	0.2367	0.8198	0.3776	0.6965	0.094	0.1818	NC_039899.1	5931310	5934576	+	LOC113688727	--	--
LOC113688738	7.6044	6.4922	9.2645	5.5995	5.425	6.6149	4.9312	6.9532	4.2141	4.0806	6.1921	3.6513	NC_039899.1	6191759	6192472	-	LOC113688738	--	--
LOC113688749	0	0.3446	0.0871	0.024	0.0321	0.3307	0.1511	0.0628	0.5208	0.0667	0.2882	0.47	NC_039899.1	6283155	6286935	-	LOC113688749	--	--
LOC113688752	4.0835	2.9759	3.903	4.6164	4.2281	3.3315	2.8059	2.9831	4.9341	5.3999	3.0332	3.1944	NC_039907.1	44647691	44650272	+	LOC113688752	--	--
LOC113688753	7.5531	9.0179	10.029	10.7687	10.5094	8.8028	11.8234	6.7393	9.784	11.0523	8.6606	9.008	NC_039907.1	43458481	43461638	+	LOC113688753	--	--
LOC113688754	0.6302	0.4593	0.3629	0.1601	0.107	0.3672	0.3021	0.3139	0.2892	0.1111	0	0.232	NC_039907.1	45756158	45756814	+	LOC113688754	--	--
LOC113688755	1.0221	0.8406	1.1402	1.3795	0.759	0.9431	0.8507	0.8839	1.3353	1.2202	0.6692	1.3424	NC_039907.1	37801250	37805252	-	LOC113688755	--	--
LOC113688756	4.5162	3.8554	4.9777	2.9994	3.0444	3.3235	3.9384	3.1278	4.0655	3.6173	4.7431	4.37	NC_039907.1	37770775	37775582	-	LOC113688756	--	--
LOC113688757	0	0	0.0773	0	0	0	0	0	0	0	0	0	NC_039907.1	41739260	41740765	+	LOC113688757	--	--
LOC113688758	0.1787	0.217	0.3087	0	0.455	0.4165	0.1428	0.1483	0	0	0.1702	0	NC_039907.1	3363336	3364297	-	LOC113688758	--	--
LOC113688759	0.4817	1.9128	0.448	0.5177	0.283	0.6262	0.4737	0.4922	0.6518	0.98	0.5646	0.7673	NC_039907.1	44236116	44240258	-	LOC113688759	--	--
LOC113688760	0	0.9907	0	0	0	0	0	0	0	0	0	0	NC_039907.1	44254595	44258795	-	LOC113688760	--	--
LOC113688761	0	0	0	0.0728	0.1946	0.4676	0.0916	0	0.0877	0	0.1092	0	NC_039899.1	6290654	6291250	-	LOC113688761	--	--
LOC113688762	23.6842	25.2555	27.9145	14.0355	15.121	16.3971	17.4521	17.4569	15.5902	14.2341	13.7038	12.4945	NC_039907.1	44230726	44234806	+	LOC113688762	--	SWI/SNF-BAF60b
LOC113688763	4.9613	1.6996	6.592	1.0772	4.0307	5.5351	1.4907	1.6897	3.1455	0.9719	1.0903	2.3415	NC_039907.1	44249293	44253386	+	LOC113688763	--	SWI/SNF-BAF60b
LOC113688764	0.1837	1.339	0.2116	0.5251	0.5458	0.7495	0.734	0.3813	0.6323	0.081	0.5249	0.5918	NC_039907.1	44235138	44235882	+	LOC113688764	--	--
LOC113688765	2.2214	1.4561	1.4211	0.6046	0.2993	0.5342	0.6198	0.2927	0.6741	0.7771	0.5037	0.7301	NC_039907.1	43437212	43443205	-	LOC113688765	--	--
LOC113688766	0.7777	1.6194	0.4478	1.9052	1.9802	1.1654	2.2193	1.5679	2.2091	3.1343	1.9045	1.8916	NC_039907.1	28369489	28373280	-	LOC113688766	--	--
LOC113688770	4.7823	2.5171	8.8112	1.6536	1.8039	2.3533	1.0614	1.8085	1.0972	0.4216	0.253	0.9047	NC_039907.1	44435359	44436646	+	LOC113688770	--	--
LOC113688772	0.1129	0	0	0.1435	0	0	0	0	0	0	0	0	NC_039899.1	6339916	6340521	-	LOC113688772	--	--
LOC113688773	9.8071	9.0134	8.4247	12.4237	11.795	11.2465	12.9061	9.6215	9.9865	12.483	12.4855	10.5699	NC_039907.1	2942653	2951988	+	LOC113688773	--	--
LOC113688775	0.1798	0.1456	0.1725	2.6263	3.6621	2.6192	6.1291	4.7263	3.6665	3.5926	4.1091	2.1234	NC_039907.1	44538222	44539543	-	LOC113688775	--	--
LOC113688776	0	0.1357	0.1286	0.1892	0	0.0868	0	0.1236	0	0	0.0709	0.1371	NC_039907.1	43226730	43228884	+	LOC113688776	--	--
LOC113688777	0.9237	0.5342	0.6585	1.285	0.8213	0.8715	1.1949	0.5477	0.8746	0.7367	0.7121	0.8298	NC_039907.1	44668593	44670148	-	LOC113688777	--	--
LOC113688778	0.0823	0.175	0.0474	0.1568	0.4191	0.2878	0.2631	0.5125	0.3777	0.4354	0.9014	0.5871	NC_039907.1	42165159	42167602	-	LOC113688778	--	bZIP
LOC113688779	2.3936	12.5898	0.4438	0.0258	0.0344	0.0236	0.0648	0.1684	0.031	0.1431	0	0.0187	NC_039899.1	6820919	6823129	+	LOC113688779	--	--
LOC113688780	0.9554	0.3165	1.1002	0.524	0.5528	1.0629	0.3817	0.2524	0.3321	0.0383	0.0827	0.02	NC_039907.1	45423882	45426000	-	LOC113688780	--	--
LOC113688781	4.0382	3.0858	3.4318	1.8927	2.0361	2.1274	1.143	1.2122	1.1167	0.2365	0.6527	1.3782	NC_039907.1	30188392	30193575	-	LOC113688781	--	--
LOC113688782	15.1466	9.7663	7.3213	5.6477	5.7485	6.417	3.121	5.6056	4.2265	2.8207	2.6117	3.2219	NC_039907.1	2953347	2956982	-	LOC113688782	--	--
LOC113688783	4.2192	2.6219	2.5423	0.1558	0.2082	0.0858	0.2744	0.3258	0.1126	0.1298	0.1869	0.1355	NC_039907.1	45288318	45292867	-	LOC113688783	--	NAC
LOC113688784	0	0.1793	0.0486	0.4017	0.6442	0.1966	0.3032	0.3851	0.1935	0.4461	0.3614	0.2911	NC_039907.1	4474528	4477154	-	LOC113688784	--	--
LOC113688785	0.1013	24.2574	0.175	0	0.0573	0	0.027	0.028	0.0775	0.0298	0.0643	0.0777	NC_039907.1	38717360	38719386	+	LOC113688785	--	C3H
LOC113688786	0.3042	0.1319	0.1751	0.2484	1.3277	0.4811	0.625	0.5411	0.5982	0.996	1.5311	1.5996	NC_039907.1	9905181	9906755	-	LOC113688786	--	--
LOC113688787	0.8217	0.5284	1.141	0.0307	0.041	0.1408	0.0772	0.0401	0.037	0	0	0.0222	NC_039907.1	39447414	39452421	+	LOC113688787	--	--
LOC113688788	0	0.1448	0	0	0	0	0	0	0	0	0	0	NC_039899.1	7666378	7682774	-	LOC113688788	--	--
LOC113688789	109.985	120.263	62.1214	98.608	101.012	94.5628	91.1946	105.84	97.7682	101.111	101.881	98.2978	NC_039907.1	45666580	45671203	+	LOC113688789	--	--
LOC113688790	38.9253	34.0042	36.5981	27.8185	27.191	29.4132	30.2125	28.9756	28.6227	25.9439	25.4588	25.7058	NC_039907.1	45672443	45678278	-	LOC113688790	--	--
LOC113688791	0.195	0.0846	0.1604	0.1769	0.8038	0.0649	0.1558	0.2312	0.1917	0.3192	0.3183	0.2692	NC_039907.1	38110814	38114220	+	LOC113688791	--	--
LOC113688792	10.5854	14.2979	14.1335	16.4013	18.7421	15.3148	20.7067	20.2261	20.9355	18.7439	23.2021	22.3387	NC_039907.1	44169120	44172057	-	LOC113688792	--	--
LOC113688793	3.2041	4.6701	4.5752	3.8528	3.0094	3.0123	3.6865	2.9436	2.5483	3.0506	3.2547	2.6539	NC_039907.1	43072816	43076071	-	LOC113688793	--	--
LOC113688794	0	1.261	0.0239	0	0	0	0	0	0	0	0	0	NC_039899.1	7717560	7721170	-	LOC113688794	--	--
LOC113688795	35.0859	29.6295	38.7989	31.5119	34.5059	33.5204	32.8461	39.0641	37.4835	32.2581	30.257	31.4232	NC_039907.1	23040419	23046064	-	LOC113688795	--	--
LOC113688796	8.9557	8.4981	8.9652	9.6628	10.1919	10.4079	10.9773	9.8423	11.0125	10.8557	12.0658	9.6	NC_039907.1	26968892	26977605	+	LOC113688796	--	--
LOC113688797	0.2294	0.2322	0.0881	2.3312	2.9854	2.2281	0.6721	1.714	1.6374	2.1572	1.0923	2.3224	NC_039907.1	30800200	30801244	+	LOC113688797	--	--
LOC113688800	0.8464	0.9302	1.4621	0.9727	4.1392	1.5032	1.6746	0.87	1.3254	1.4213	1.6889	0.9273	NC_039907.1	37678513	37681534	-	LOC113688800	--	--
LOC113688801	0	0	0.034	0	0	0	0	0	0	0	0	0	NC_039907.1	26352616	26354468	-	LOC113688801	--	--
LOC113688802	0.1182	0	0	0	0.0502	0	0	0.0981	0.0452	0.0521	0	0	NC_039907.1	26750951	26752803	-	LOC113688802	--	--
LOC113688803	3.1689	4.424	2.7683	3.0535	2.473	2.2287	3.0848	2.0561	3.8718	3.789	6.5556	4.0895	NC_039907.1	29377020	29382945	+	LOC113688803	--	C3H
LOC113688806	0.1213	0.0632	0.0898	0.2642	0.0441	0.0202	0.2493	0.3021	0.0133	0	0	0.0159	NC_039907.1	45340474	45346462	+	LOC113688806	--	TRAF
LOC113688807	0	0	0	0	0	0.0101	0	0	0	0	0	0.008	NC_039907.1	45346680	45353613	-	LOC113688807	--	--
LOC113688808	0	0.0573	0.0362	0.1398	0.1601	0.1466	0.1005	0.3915	0.024	0.0277	0	0.0145	NC_039907.1	44322928	44325194	-	LOC113688808	--	--
LOC113688809	3.454	3.1335	5.1313	3.981	3.2571	4.4976	4.3099	3.5399	3.3262	4.1539	3.6749	4.1598	NC_039907.1	37280107	37284075	-	LOC113688809	--	--
LOC113688810	0.5695	0.1153	0.2186	0.1206	0.2417	0.1659	0.0758	0.3152	0.2178	0.3347	0.9943	0.9609	NC_039899.1	8290204	8292090	-	LOC113688810	--	--
LOC113688811	0	0.0273	0.0388	0.2711	0.1907	0.0786	0.1436	0.1679	0.189	0.5744	0.4279	0.3825	NC_039907.1	41755373	41760705	+	LOC113688811	--	--
LOC113688812	0.7555	0.9446	0.7421	0.508	0.3395	0.3626	0.4971	0.9223	0.7477	0.7052	1.0157	0.5521	NC_039907.1	33964177	33965788	+	LOC113688812	--	--
LOC113688813	0.1307	0.2778	0.163	0.1107	0.1109	0.1015	0.1044	0.1266	0.0666	0.0192	0.0622	0.0401	NC_039907.1	39867731	39871422	-	LOC113688813	--	--
LOC113688814	0.677	0.8597	0.7973	3.5375	4.3094	4.1783	2.3604	5.5946	3.5536	2.1432	1.6704	2.294	NC_039907.1	39872374	39875639	-	LOC113688814	--	--
LOC113688816	3.7017	3.8466	4.4758	3.3697	3.1416	3.3794	3.4506	4.1655	3.5228	3.9522	3.0942	2.6875	NC_039907.1	45377849	45383088	+	LOC113688816	--	--
LOC113688817	31.2444	44.3603	35.8976	23.443	23.1498	22.1293	25.7	22.0555	21.4556	24.0464	21.9272	14.6704	NC_039907.1	39377585	39380741	-	LOC113688817	--	--
LOC113688818	14.7655	14.7432	16.0074	13.6862	12.1928	14.4956	12.9667	13.6378	13.8349	13.8963	15.7078	12.8847	NC_039907.1	44464056	44466766	-	LOC113688818	--	--
LOC113688820	7.0019	4.1883	8.063	3.8117	4.8702	4.9699	2.4818	3.3215	2.5767	1.2067	1.4038	1.6473	NC_039907.1	38176885	38178184	-	LOC113688820	--	--
LOC113688821	0	0.054	0.0512	0	0	0	0	0	0	0	0	0	NC_039907.1	31005553	31009428	-	LOC113688821	--	--
LOC113688826	0	0.0506	0.192	0	0	0.0486	0.0666	0.2076	0	0	0.1588	0.0384	NC_039907.1	45482313	45483403	+	LOC113688826	--	LOB
LOC113688827	0.0399	0.0242	0.115	0.0761	0.1017	0.1396	0.2233	0.1657	0.1221	0.3168	0.038	0.2021	NC_039907.1	39829677	39831848	-	LOC113688827	--	--
LOC113688828	0.1922	0.5254	0.9409	0.6715	0.6526	0.4481	0.384	0.399	0.7351	0.5932	0.6408	0.575	NC_039907.1	10629222	10633165	+	LOC113688828	--	--
LOC113688829	0.5958	0.407	0.3859	0.3784	1.2009	0.5642	1.9636	2.102	0.3987	0.197	0.2128	0.4112	NC_039907.1	42758146	42760296	+	LOC113688829	--	--
LOC113688830	4.8732	6.4216	5.5765	4.0099	3.7457	4.5544	3.9917	3.2567	4.3362	5.1067	4.2613	3.3425	NC_039907.1	6709384	6728318	-	LOC113688830	--	--
LOC113688831	0	0.1419	0	0	0	0	0	0	0	0	0	0	NC_039899.1	8920008	8921303	-	LOC113688831	--	--
LOC113688832	189.915	160.866	120.347	60.8125	69.5646	89.213	62.9735	54.4875	47.1446	21.8866	17.5046	22.848	NC_039907.1	40151809	40158906	-	LOC113688832	--	--
LOC113688833	0.1806	0.1828	0.2773	0.2676	0.3576	0.3858	0.2886	0.4497	0.2762	0.2123	0.1146	0.1108	NC_039907.1	35515914	35517163	+	LOC113688833	--	--
LOC113688834	0.027	0.1311	0.0466	0.1371	0.1145	0.0629	0.0863	0.0224	0.0206	0.0238	0.8995	0.0373	NC_039907.1	45300008	45306526	-	LOC113688834	--	--
LOC113688836	29.9459	22.0304	18.6126	15.05	17.4944	14.5342	7.7378	13.6984	11.1297	13.7362	12.4939	16.3562	NC_039907.1	39947630	39950314	-	LOC113688836	--	HSF
LOC113688838	5.6533	4.5979	6.9037	4.8826	5.0386	5.9474	4.477	5.0391	5.1778	4.7486	5.3994	3.6757	NC_039907.1	42521979	42528591	-	LOC113688838	--	--
LOC113688840	5.485	3.1826	5.042	2.4919	2.2584	2.7453	2.6251	3.3812	3.4366	3.0879	2.909	2.0491	NC_039907.1	42522386	42527504	+	LOC113688840	--	--
LOC113688841	11.6428	11.9318	11.7093	6.5187	8.7111	9.262	9.3026	6.9628	6.9414	6.3812	5.4342	4.9697	NC_039907.1	44425304	44431200	-	LOC113688841	--	--
LOC113688842	0	0	0	0.1541	0.3433	0.165	0.3232	0.1343	0.3093	1.0341	1.6563	1.6193	NC_039907.1	8599793	8601484	+	LOC113688842	--	--
LOC113688844	7.7322	8.9473	8.3324	10.9827	11.617	11.0513	9.4339	9.4981	11.8261	9.718	11.1941	9.6641	NC_039907.1	43167553	43171325	+	LOC113688844	--	--
LOC113688846	32.6399	26.0458	20.3527	41.7174	39.9621	38.4353	46.4231	38.5262	42.81	37.0524	37.5312	32.3858	NC_039907.1	39593508	39599341	+	LOC113688846	--	--
LOC113688847	0.2017	0	0.1548	0	0	0	0	0	0	0	0	0	NC_039907.1	42236529	42238053	+	LOC113688847	--	--
LOC113688848	0	0	0	0.1335	0.3569	0.1021	0.364	0	0.134	0	0.4005	0.7579	NC_039907.1	43279618	43283114	-	LOC113688848	--	--
LOC113688849	8.4595	9.9035	9.3013	7.9618	7.0498	7.6023	8.347	7.784	7.9891	9.7038	7.2308	7.7852	NC_039907.1	39521631	39527839	-	LOC113688849	--	--
LOC113688850	0.5242	0.2865	0.981	0.0666	0.3114	0.1375	0.4189	0.1088	0.3207	0.1618	0.2247	0.193	NC_039907.1	38141029	38144519	+	LOC113688850	--	--
LOC113688851	2.0095	2.2014	2.9038	0.6006	0.2675	0.597	1.2278	0.5888	0.6026	0.4863	0.6754	0.5439	NC_039907.1	38137689	38140797	+	LOC113688851	--	--
LOC113688852	3.9714	2.0098	5.5133	5.717	7.2279	6.1456	4.4424	7.1431	3.712	2.4507	3.1936	3.2487	NC_039907.1	37647269	37649327	-	LOC113688852	--	--
LOC113688853	7.7479	6.8556	5.0606	7.8837	8.8736	7.9133	7.8547	6.7431	9.1425	9.9884	9.798	7.3221	NC_039907.1	43027324	43031438	+	LOC113688853	--	--
LOC113688854	7.1078	6.6772	16.0661	7.7763	7.9646	6.4879	12.1346	2.4893	5.3082	0.0245	5.7904	4.1011	NC_039898.1	1448412	1451766	+	LOC113688854	--	--
LOC113688855	6.0566	5.3702	7.5324	10.155	8.3272	7.7647	8.2267	7.6424	8.615	8.2226	8.9975	9.1969	NC_039899.1	9317008	9317958	-	LOC113688855	--	--
LOC113688856	2.2858	2.5518	2.0709	2.1562	1.9114	2.2331	1.2892	2.5115	1.6195	1.3039	0.7683	1.4849	NC_039907.1	41497152	41501385	-	LOC113688856	--	BES1
LOC113688857	0	1.7603	0.0695	0	0	0.0235	0.0322	0	0	0	0	0.0556	NC_039907.1	34912878	34915465	+	LOC113688857	--	MYB
LOC113688859	4.9227	3.9494	6.6735	5.7404	5.4354	5.6413	5.8801	5.0706	6.2575	5.6895	5.4404	5.7424	NC_039907.1	36052666	36056998	+	LOC113688859	--	--
LOC113688860	0	0	0.0791	0.0291	0	0	0	0	0	0	0	0	NC_039907.1	7035492	7038204	-	LOC113688860	--	--
LOC113688861	0	0.0522	0.0495	0	0.1459	0.1002	0.0687	0.0714	0	0.0758	0	0.0396	NC_039899.1	9318656	9320207	+	LOC113688861	--	--
LOC113688862	3.7756	5.2465	5.8031	8.0877	6.5172	7.6632	9.9959	7.2513	8.4417	8.7723	9.6893	9.4669	NC_039907.1	32334947	32338565	-	LOC113688862	--	--
LOC113688863	0	0.0534	0	0	0	0	0	0	0	0	0	0	NC_039907.1	4735377	4737997	+	LOC113688863	--	--
LOC113688864	8.4056	8.0551	8.303	8.3504	7.4611	9.2347	9.3963	8.0981	8.787	9.5516	9.3631	8.1437	NC_039907.1	42222367	42227097	+	LOC113688864	--	--
LOC113688866	8.2904	5.5918	6.7234	4.6827	5.6588	5.0778	6.7649	4.9493	5.1529	4.665	4.4682	4.2369	NC_039907.1	30837430	30849844	+	LOC113688866	--	--
LOC113688867	19.8259	14.638	14.8945	10.0042	9.9113	10.0101	11.0669	10.8219	10.3847	10.5346	7.6942	8.3418	NC_039907.1	32392581	32395208	-	LOC113688867	--	--
LOC113688869	23.7047	11.2797	36.7843	55.8132	44.4071	51.0847	39.0347	46.2558	39.6271	35.742	37.3016	30.2288	NC_039907.1	42800719	42802634	+	LOC113688869	--	--
LOC113688870	7.988	7.4595	11.5328	9.2286	8.9938	9.684	11.1612	9.0304	8.2882	7.8559	7.1864	8.5704	NC_039907.1	40213522	40215724	+	LOC113688870	--	--
LOC113688871	9.133	8.7995	10.1843	4.7235	5.6581	5.1649	7.9746	6.718	6.5718	4.7561	6.2019	4.4153	NC_039907.1	4738374	4741206	+	LOC113688871	--	--
LOC113688872	0	0.0617	0	0	0	0	0	0	0	0	0	0	NC_039907.1	1237833	1240668	+	LOC113688872	--	--
LOC113688873	0.3166	0.0288	0.2005	0.191	0.2687	0.2491	0.0759	0.184	0.1816	0.0977	0.1658	0.1457	NC_039907.1	36468591	36473009	-	LOC113688873	--	--
LOC113688874	0	0	0	0	0	0	0	0	0	0	0.0705	0	NC_039899.1	9351963	9354303	+	LOC113688874	--	--
LOC113688875	0.148	0	0.0852	0.188	0	0.0431	0.0591	0	0	0.3914	0.3523	0.3064	NC_039907.1	5052247	5056278	+	LOC113688875	--	--
LOC113688876	1.7705	2.0271	2.2393	1.4931	1.0346	1.5561	2.0871	1.1806	1.132	1.5608	0.8845	1.2554	NC_039907.1	41127292	41129649	-	LOC113688876	--	--
LOC113688877	5.945	5.5037	7.5973	2.8087	3.8149	4.4783	4.3445	4.213	4.2691	4.0266	6.4208	4.8707	NC_039907.1	44403770	44406520	-	LOC113688877	--	--
LOC113688879	29.9199	30.0867	35.039	28.1497	26.4323	29.3156	25.596	28.65	29.9048	27.7505	24.9805	20.6706	NC_039907.1	45842251	45867662	-	LOC113688879	--	PHD
LOC113688880	2.1195	1.9389	2.3634	2.2832	2.3225	2.392	3.1297	1.8708	1.9901	1.7265	1.0219	0.6296	NC_039907.1	30782649	30794500	+	LOC113688880	--	--
LOC113688881	0.0433	0.0263	0.0499	0	0	0	0	0	0	0	0	0	NC_039907.1	41282605	41284920	-	LOC113688881	--	--
LOC113688883	0.5098	0.4866	0.629	0.3546	0.3297	0.1415	0.291	0.3225	0.2228	0.214	0.2774	0.2681	NC_039907.1	38090415	38097824	-	LOC113688883	--	--
LOC113688884	2.898	2.8745	3.8099	4.8773	4.755	6.3328	6.792	6.0544	6.0575	6.1314	4.9214	5.4673	NC_039907.1	43101158	43104377	+	LOC113688884	--	--
LOC113688885	0.1612	0.0326	0.0722	0.1252	0.0456	0.0835	0.0286	0.0446	0.0137	0.0948	0.0512	0.0165	NC_039907.1	43419090	43423922	+	LOC113688885	--	--
LOC113688886	2.0465	3.484	1.7964	2.5142	1.7938	2.3069	3.0022	2.3673	3.6432	3.9336	4.1533	2.4546	NC_039907.1	41583080	41590239	+	LOC113688886	--	--
LOC113688887	0.5394	0.9418	0.5435	0.1713	0.1717	0.2358	0.2694	0.056	0.1547	0	0.0642	0.1551	NC_039907.1	41590502	41592464	-	LOC113688887	--	--
LOC113688888	0.0461	0.084	0.2124	0	0	0	0	0	0	0	0	0	NC_039899.1	11062309	11065810	+	LOC113688888	--	--
LOC113688889	0	0	0	0.0282	0.0377	0	0	0.0368	0	0	0	0	NC_039907.1	39764067	39766936	-	LOC113688889	--	--
LOC113688890	12.0197	11.5277	12.2529	33.9555	27.9834	31.768	36.1057	28.3529	30.9913	34.3363	31.8367	28.5307	NC_039907.1	39409951	39411067	+	LOC113688890	--	--
LOC113688891	18.9111	16.6573	23.678	10.1517	15.7313	10.6265	11.4223	6.074	3.3286	3.9694	2.8228	5.197	NC_039907.1	38032914	38037068	-	LOC113688891	--	--
LOC113688892	4.8822	4.9057	5.4688	4.8484	6.3283	4.1382	5.8868	4.9372	4.9555	5.0866	5.4101	6.5763	NC_039907.1	35549960	35554668	-	LOC113688892	--	--
LOC113688893	0.3542	0	0.6935	0	0.1203	0	0.0566	0.0588	0	0	0	0.0326	NC_039907.1	40584329	40585537	+	LOC113688893	--	--
LOC113688894	0	0	0.0756	0	0	0	0.105	0	0	0	0	0.1813	NC_039907.1	37361185	37361705	+	LOC113688894	--	--
LOC113688895	0	0	0	0	0	0	0	0	0.0895	0	0	0.1077	NC_039899.1	11227727	11228311	-	LOC113688895	--	--
LOC113688896	11.5158	9.2143	11.9412	6.3085	6.2068	5.9155	6.2358	6.343	6.2606	7.3614	8.5236	5.6757	NC_039907.1	36773049	36776762	-	LOC113688896	--	--
LOC113688897	34.1722	29.8893	33.2323	41.3279	38.5071	39.6735	39.4574	39.1915	41.5276	37.9565	36.4304	38.7448	NC_039907.1	36788749	36793488	+	LOC113688897	--	--
LOC113688898	1.2382	0.9229	1.2962	6.2912	7.5472	7.9699	4.2272	7.8494	8.6514	8.7326	6.4317	7.3552	NC_039907.1	36794652	36795867	-	LOC113688898	--	--
LOC113688899	2.8663	2.5337	1.962	1.7192	1.4325	1.3919	1.1705	1.8771	1.8023	1.4038	1.2738	2.0663	NC_039907.1	45632608	45634756	+	LOC113688899	--	--
LOC113688900	0.3077	0.2136	0.1519	0.4467	0.4104	0.1281	0.4215	0.5109	0.2353	0.2325	0.3349	0.1416	NC_039907.1	30062193	30064795	-	LOC113688900	--	--
LOC113688901	4.1781	3.3303	4.7156	3.9049	3.969	4.2469	3.7366	5.0647	3.6308	2.9508	2.8484	2.9166	NC_039907.1	40124469	40128160	+	LOC113688901	--	--
LOC113688902	0.9783	0.431	0.9167	1.0842	1.2047	0.7042	0.8123	1.4331	0.8215	0.8962	0.7672	0.5384	NC_039907.1	35522464	35528693	+	LOC113688902	--	--
LOC113688903	0	0	0	0	0	0	0	0	0.0556	0	0	0	NC_039907.1	42324048	42326773	+	LOC113688903	--	NAC
LOC113688906	6.4729	6.1489	4.6672	5.1858	5.4935	4.7063	3.179	4.8311	4.3142	5.2613	4.3544	3.525	NC_039907.1	42216868	42222073	+	LOC113688906	--	--
LOC113688907	1.1116	1.4832	1.2395	0.696	0.6378	0.7344	0.7443	0.8123	0.7663	0.6556	0.7082	0.5727	NC_039907.1	12922108	12937146	-	LOC113688907	--	--
LOC113688908	55.0068	54.035	61.6535	39.7645	42.458	45.3483	43.9193	39.7992	40.147	32.7365	34.3333	32.0076	NC_039907.1	39566488	39572056	+	LOC113688908	--	--
LOC113688910	2.3474	11.4294	2.4934	13.2378	6.7668	5.0472	4.8183	3.8974	9.3163	2.0337	3.3917	8.0826	NC_039907.1	38762158	38767493	+	LOC113688910	--	--
LOC113688911	0	0	0.1024	0	0	0	0	0	0.2719	0	0	0	NC_039907.1	2447318	2449831	-	LOC113688911	--	--
LOC113688912	0.1885	5.8395	0.1086	0.1197	0	0.3296	0.1506	0	0	0.9973	0	0	NC_039899.1	6150118	6150800	-	LOC113688912	--	--
LOC113688913	0	0	0.0417	0	0.1842	0	0	0	0	0	0	0.0333	NC_039907.1	40353194	40354139	-	LOC113688913	--	--
LOC113688915	85.2295	52.4412	32.8074	139.942	175.615	166.931	90.189	210.727	119.784	105.02	90.588	145.091	NC_039907.1	36150874	36155460	+	LOC113688915	--	--
LOC113688916	2.1637	2.1179	2.9341	1.7177	1.4618	1.3604	1.3193	2.0679	2.0574	1.7443	1.3962	1.3297	NC_039907.1	30931165	30941524	+	LOC113688916	--	--
LOC113688917	7.2177	7.19	8.755	7.3561	8.1111	6.2342	3.6927	5.5418	6.5014	8.9282	6.4658	10.62	NC_039907.1	33851419	33854632	+	LOC113688917	--	WRKY
LOC113688919	23.1068	24.1452	25.0457	39.3201	36.8556	37.2747	40.7927	39.0945	41.5119	42.0984	45.1262	43.914	NC_039907.1	44749141	44751671	+	LOC113688919	--	--
LOC113688920	0	0.5329	0.0421	0	0	0.0213	0	0	0	0	0	0	NC_039907.1	36819318	36822159	-	LOC113688920	--	--
LOC113688921	0.9879	1.7038	0.8418	0.3513	0.2683	0.3224	0.3157	0.2952	0.3928	0.7664	0.6397	0.6364	NC_039899.1	14068823	14072733	-	LOC113688921	--	--
LOC113688923	9.9289	6.1411	8.2693	3.7696	6.7165	4.0138	4.2447	4.0148	4.567	6.7505	8.0596	7.8394	NC_039907.1	39861648	39864220	-	LOC113688923	--	--
LOC113688924	19.551	26.4546	26.5953	18.2986	14.9627	16.6565	13.3557	20.5202	22.908	23.263	25.5211	17.9086	NC_039907.1	38394263	38413289	+	LOC113688924	--	--
LOC113688927	0	0	0.1824	0	0.5378	0	0	1.3152	0	0	0	0.2916	NC_039907.1	725778	726253	-	LOC113688927	--	--
LOC113688929	0	0.0341	0.0324	0	0	0.0982	0.0898	0	0.1289	0	0	0.181	NC_039907.1	30833238	30835292	+	LOC113688929	--	--
LOC113688930	2.0414	1.827	1.7631	2.32	2.3024	2.2852	2.6397	1.8507	2.6293	2.1785	3.2229	2.7686	NC_039907.1	44139832	44145224	-	LOC113688930	--	--
LOC113688931	0	0.0256	0	0	0	0	0	0	0	0	0	0	NC_039899.1	14207868	14211417	-	LOC113688931	--	AP2/ERF-AP2
LOC113688932	12.6703	12.6471	14.5128	7.8115	7.2642	8.2867	7.7542	8.588	7.3444	7.902	8.7926	5.6131	NC_039907.1	44146434	44152379	-	LOC113688932	--	--
LOC113688933	0	0.1045	0.1652	0.0364	0.1948	0.1337	0	0	0.0439	0.0506	0.0546	0.0792	NC_039907.1	44145397	44146589	+	LOC113688933	--	--
LOC113688934	0	1.6791	0	0	0	0	0	0	0	0	0	0	NC_039907.1	37758714	37761586	+	LOC113688934	--	--
LOC113688935	12.9374	12.4451	18.3098	6.9308	7.795	7.8844	8.6404	7.3786	7.9679	7.5745	7.1946	6.2485	NC_039907.1	35650697	35658543	+	LOC113688935	--	--
LOC113688936	0.0279	0	0.0321	0	0.0237	0	0	0.0231	0.0213	0	0.0265	0	NC_039907.1	41888326	41890781	+	LOC113688936	--	--
LOC113688937	38.0485	31.8329	27.35	14.1686	15.2834	16.1402	15.5591	13.5759	17.2414	16.0003	14.6733	12.9406	NC_039907.1	44513048	44517131	-	LOC113688937	--	--
LOC113688938	0.0774	0.1881	0.1337	0.1475	0.0657	0.0451	0.0619	0	0	0.0683	0	0.1069	NC_039907.1	42287767	42288650	-	LOC113688938	--	HB-other
LOC113688939	0	0	0.1922	0.727	0.6072	0.3891	0.6859	0.3959	0.9483	1.3034	1.1809	0.5267	NC_039907.1	36015187	36016856	+	LOC113688939	--	--
LOC113688940	0	0	0	0.0756	0.101	0	0.2853	0.3952	0.091	0	0.1133	0	NC_039899.1	14273025	14273599	-	LOC113688940	--	--
LOC113688943	0.0278	0.0507	0.0321	0.0177	0.1181	0.0487	0.0445	0	0.0426	0.0245	0.0265	0.0512	NC_039907.1	41920913	41923371	-	LOC113688943	--	--
LOC113688944	1.0379	0.7972	1.1776	0.3296	0.3886	0.3024	0.2195	0.2788	0.3735	0.2691	0.2616	0.2528	NC_039907.1	43376899	43381243	-	LOC113688944	--	--
LOC113688945	7.5624	5.4456	6.8113	2.2642	3.0716	2.8959	2.4169	2.6457	3.6352	2.762	2.9835	3.7781	NC_039907.1	43375392	43376658	+	LOC113688945	--	--
LOC113688946	101.709	104.71	101.218	101.785	95.9053	93.7144	99.3127	91.4133	99.9833	99.0785	104.104	93.1784	NC_039907.1	43371263	43375062	+	LOC113688946	--	bHLH
LOC113688948	7.9476	8.1568	8.9522	9.0371	8.5714	8.5144	9.1509	7.8077	9.2628	8.4138	7.965	6.1963	NC_039907.1	39986286	39992492	+	LOC113688948	--	--
LOC113688949	0.1339	0.1356	0.0514	0	0.0379	0	0	0	0.0341	0.1181	0	0.0822	NC_039899.1	14853639	14855687	-	LOC113688949	--	--
LOC113688950	42.3502	41.7859	38.9542	36.0117	39.2928	38.7854	32.9604	36.7191	32.2269	25.6963	23.7994	24.1788	NC_039907.1	41270710	41277148	+	LOC113688950	--	--
LOC113688951	0.0724	0	0.0417	0	0.0615	0	0.1157	0.0601	0.0554	0	0	0.0667	NC_039907.1	39512242	39513293	+	LOC113688951	--	--
LOC113688952	9.3927	12.2756	13.0615	6.2793	6.8061	7.714	7.4608	7.2045	6.8889	7.8445	7.2707	4.777	NC_039907.1	3585298	3590842	+	LOC113688952	--	--
LOC113688953	13.6427	11.5332	13.9878	13.9611	12.6941	13.1796	13.6527	12.0026	14.4191	14.6641	16.7037	12.9099	NC_039907.1	39411773	39415948	+	LOC113688953	--	--
LOC113688954	3.6409	4.1241	4.2397	1.7407	2.8122	3.0752	2.4841	3.2941	2.9094	1.9114	2.7659	3.2001	NC_039907.1	8016257	8017929	+	LOC113688954	--	--
LOC113688955	1.8091	2.0404	2.6649	4.5212	5.1844	4.1484	4.8432	3.6667	4.5278	6.2137	6.3765	4.6487	NC_039907.1	41248552	41255122	-	LOC113688955	--	STAT
LOC113688957	13.2627	11.8947	16.3681	16.0289	17.8102	16.566	17.0354	15.5625	14.85	17.0693	15.1878	16.6604	NC_039907.1	38297903	38299125	-	LOC113688957	--	--
LOC113688958	14.4324	13.9776	9.4469	5.3549	5.7698	5.688	5.9174	6.5265	6.7093	6.6629	5.9677	7.7421	NC_039907.1	45207282	45209086	+	LOC113688958	--	--
LOC113688959	6.8498	6.1956	7.9382	3.5173	4.4034	3.7368	4.1455	4.8878	4.904	4.4454	3.6085	2.5752	NC_039907.1	31882246	31891078	+	LOC113688959	--	--
LOC113688960	0.3881	0.3929	0.298	0.4108	0.9882	0.6031	0.1034	0.6444	0.7915	0.7984	0.9856	0.6549	NC_039899.1	14952521	14954056	+	LOC113688960	--	--
LOC113688961	0.4548	0.7595	0.48	0.2647	3.9881	0.265	0.3028	0.1573	0.2318	0.2004	0.1444	0.1569	NC_039907.1	37237635	37240506	+	LOC113688961	--	--
LOC113688962	13.0538	10.8164	15.8812	18.1734	16.6806	18.8452	19.2983	16.2547	14.7766	8.1595	9.2705	13.3708	NC_039907.1	42922919	42925162	-	LOC113688962	--	--
LOC113688963	0	0.0614	0	0.642	0.5148	0.648	0.1615	0.8392	1.6235	1.9607	2.8881	2.8376	NC_039907.1	37623868	37624544	+	LOC113688963	--	--
LOC113688964	0	0.071	0	0.0495	0	0.0227	0.0623	0	0.0895	0.0344	0.0371	0.0359	NC_039907.1	37563910	37568907	-	LOC113688964	--	--
LOC113688965	12.9488	14.2898	16.4272	19.7463	19.5188	19.188	17.2176	15.4822	19.8972	21.8295	22.0162	16.8301	NC_039907.1	12039299	12047275	+	LOC113688965	--	--
LOC113688966	3.4878	2.745	2.6844	2.0795	1.2082	1.8873	2.1896	2.334	2.3407	1.7884	2.1013	1.9488	NC_039907.1	12047462	12054949	-	LOC113688966	--	--
LOC113688967	0.0637	0.6059	0.1467	0.4854	0.6846	0.6433	0.3053	0.4758	0.211	0	0.0809	0.1368	NC_039907.1	44981304	44986136	+	LOC113688967	--	--
LOC113688968	14.1323	10.5631	24.6831	16.6001	17.9309	21.4009	21.8658	19.8146	17.7474	10.7502	14.3582	14.8111	NC_039907.1	38243135	38246832	-	LOC113688968	--	--
LOC113688969	0.3322	0.4035	0.1275	1.055	0.188	0.5163	0.2655	0.6435	0.8469	0.2929	1.4764	0.7644	NC_039899.1	17860595	17863546	+	LOC113688969	--	--
LOC113688970	0.3875	0.4707	0.2231	0.6892	0.9867	0.5872	0.5264	0.9008	0.6224	0.41	0.5905	0.5171	NC_039907.1	42835916	42841082	+	LOC113688970	--	--
LOC113688972	0.3874	0.3921	0.3532	0.287	3.3152	0.4327	0.129	0.6164	0.1234	0.2277	0.1845	0.312	NC_039898.1	1481076	1484729	-	LOC113688972	--	--
LOC113688975	1.0781	1.0266	1.3488	0.3297	0.2937	0.5817	0.4467	1.2928	0.458	0.1877	0.2028	0.1899	NC_039907.1	41048748	41054390	+	LOC113688975	--	--
LOC113688976	4.9182	3.1126	7.0346	3.4194	7.1618	7.6627	4.0537	2.8794	6.3741	3.286	8.0852	2.7157	NC_039907.1	42989619	42992761	+	LOC113688976	--	--
LOC113688977	0	0.076	0	0.2384	0.6371	0.1458	0.3999	0.1039	0.0957	0.1103	0.9532	0.1727	NC_039899.1	20499410	20500636	-	LOC113688977	--	--
LOC113688979	5.8287	6.5086	5.8459	8.2097	7.3404	8.9023	6.9856	8.3505	8.1599	8.4949	10.2954	11.0743	NC_039907.1	44420858	44423144	-	LOC113688979	--	--
LOC113688980	0.8712	0.7605	1.0345	0.5187	0.4621	0.7297	0.261	0.4068	0.3747	0.144	0.2074	0.3758	NC_039907.1	44417596	44420822	-	LOC113688980	--	--
LOC113688982	13.1515	6.7199	16.7963	0.3076	0.7905	0.9118	0.4763	0.6804	0.3134	0.1314	0.1774	0.1714	NC_039907.1	35481747	35487528	+	LOC113688982	--	--
LOC113688983	1.0437	1.7431	0.7727	0	0	0.0434	0	0	0	0	0	0	NC_039907.1	35497680	35503104	+	LOC113688983	--	--
LOC113688984	11.4067	7.6489	6.7501	6.7916	7.0589	5.2161	5.1266	4.9318	5.8154	4.0502	5.8084	5.0665	NC_039907.1	43260377	43263185	+	LOC113688984	--	--
LOC113688985	6.8595	5.8839	7.2742	10.4113	9.3738	10.3884	11.0543	9.008	10.4322	10.2835	11.7727	10.5035	NC_039907.1	37896579	37899929	+	LOC113688985	--	--
LOC113688986	489.692	391.492	187.554	136.895	175.56	128.699	78.8914	81.5836	88.1524	118.906	116.875	134.993	NC_039907.1	40603337	40604480	+	LOC113688986	--	--
LOC113688987	0.9089	0.6072	1.0466	0.7504	1.4656	1.0063	3.0501	1.6599	0.8341	1.0416	0.779	1.0037	NC_039907.1	40279111	40279863	-	LOC113688987	--	--
LOC113688990	4.0657	4.3771	5.0011	1.4476	1.5685	3.9487	0.3445	0.5114	0.0942	0.1629	0	0.1701	NC_039907.1	43016112	43017372	+	LOC113688990	--	--
LOC113688991	10.2614	9.982	10.7738	9.3184	10.2457	11.6616	10.536	10.5998	10.7944	8.9642	10.0371	8.0547	NC_039907.1	44783779	44787750	-	LOC113688991	--	--
LOC113688992	4.3448	2.9553	5.3835	1.9206	1.6815	1.8432	4.1936	1.3273	1.7278	0.9499	1.5226	2.2072	NC_039907.1	34900687	34902655	+	LOC113688992	--	--
LOC113688993	8.6633	7.6463	9.6104	7.2627	8.0388	7.6399	7.8449	8.1986	8.701	6.9245	8.6349	7.8133	NC_039907.1	42357319	42360263	+	LOC113688993	--	--
LOC113688994	0.2194	0.2664	0.4631	0.1858	0.1241	0.1278	0.2337	0.1214	0	0	0	0.1346	NC_039907.1	35548438	35549486	+	LOC113688994	--	--
LOC113688995	0.1466	0	0.0844	0	0.1244	0	0	0	0	0.1292	0	0	NC_039907.1	45221816	45222352	-	LOC113688995	--	--
LOC113688997	2.9673	3.5266	4.5928	7.7611	8.205	6.5634	8.8717	6.6483	7.4665	13.2764	12.488	12.7732	NC_039907.1	38902362	38905571	-	LOC113688997	--	C2H2
LOC113688998	35.2108	25.5306	21.5196	23.2531	28.6932	23.8228	21.9707	28.9515	22.2177	17.4419	17.3315	16.9737	NC_039907.1	40675821	40681472	+	LOC113688998	--	--
LOC113688999	6.3996	4.5612	6.2179	2.7943	2.8288	3.1595	2.3081	3.6893	2.2431	2.4291	2.2007	1.7996	NC_039907.1	638422	643977	+	LOC113688999	--	--
LOC113689001	0.0588	0.0357	0	0.5606	0.4495	0.2229	0.2351	0.3664	0.225	0.2075	0.1961	0.3249	NC_039907.1	43463824	43466850	+	LOC113689001	--	--
LOC113689002	0.3127	0.5065	0.9904	0.1324	0.3097	0.5771	0.2499	0.1298	0.3189	0.1838	0.0496	0.4077	NC_039907.1	35776337	35777889	+	LOC113689002	--	--
LOC113689003	0	0.6266	0	0	0	0	0	0	0	0	0	0	NC_039907.1	38616385	38617502	-	LOC113689003	--	--
LOC113689005	37.9144	34.6741	41.3396	64.2279	66.8896	61.1499	62.4952	60.2225	71.8586	81.3891	88.6999	90.8372	NC_039907.1	35683660	35686694	-	LOC113689005	--	--
LOC113689008	0.918	0.6152	1.1483	0.3217	0.3493	0.166	0.1518	0.2365	0.2179	0.4465	0.2713	0.1602	NC_039907.1	42845225	42849308	-	LOC113689008	--	--
LOC113689009	8.0655	10.3998	6.8649	9.5767	11.5575	9.5363	11.3009	8.1511	8.671	10.3048	10.6862	9.4128	NC_039907.1	7094578	7097025	+	LOC113689009	--	--
LOC113689010	2.1169	1.4463	3.3519	2.1695	2.4704	2.2289	2.4987	1.358	0.9934	0.9119	0.7102	0.8413	NC_039907.1	32552009	32561013	+	LOC113689010	--	--
LOC113689011	1.7594	1.5021	4.2137	2.6397	1.9693	2.5855	4.2174	3.0694	4.9141	4.1362	5.2936	4.1771	NC_039907.1	32447048	32462883	+	LOC113689011	--	--
LOC113689012	0	0	0	0.055	0.0367	0.0756	0.0346	0.0359	0	0.0381	0.0412	0	NC_039899.1	24691243	24694155	+	LOC113689012	--	--
LOC113689013	0.4804	0.5216	0.5029	0.564	0.5931	0.7466	0.6165	0.6768	0.6346	0.6674	0.4021	0.4153	NC_039907.1	44306770	44312287	-	LOC113689013	--	--
LOC113689014	36.0525	32.5123	30.7618	44.0181	38.4545	46.147	44.7921	45.7494	55.0168	63.1826	58.7631	52.1669	NC_039907.1	44303841	44306608	+	LOC113689014	--	--
LOC113689015	0.5432	0	0.3127	0	0	0.1583	0	0	0.2077	0.7183	0.5173	0.6249	NC_039907.1	44308271	44309136	+	LOC113689015	--	--
LOC113689016	15.1775	11.45	16.1206	12.1838	15.0813	13.5138	6.8542	12.2081	9.9487	7.4795	5.6108	6.42	NC_039907.1	39325817	39328207	-	LOC113689016	--	bHLH
LOC113689017	2.7114	2.616	3.067	1.8808	1.4362	1.468	1.767	1.3569	1.5882	1.9157	1.8129	1.6016	NC_039907.1	29349948	29358894	+	LOC113689017	--	--
LOC113689018	13.6535	16.5486	18.6354	12.9614	11.9049	12.9814	9.7837	10.9764	10.4194	14.0384	13.5495	10.8194	NC_039907.1	39127148	39140237	-	LOC113689018	--	--
LOC113689020	46.8603	44.8241	47.7491	73.2605	76.9747	74.7223	82.2956	69.4067	73.9438	62.5862	70.8829	74.354	NC_039907.1	39122635	39125478	-	LOC113689020	--	--
LOC113689021	0.9506	0.8921	1.5424	0.9879	1.8335	0.8561	0.6904	1.6499	0.9252	0.9142	1.1521	1.352	NC_039907.1	4100309	4107348	-	LOC113689021	--	GARP-G2-like
LOC113689022	0	0.9147	0	0	0	0	0	0	0	0	0	0	NC_039907.1	131226	132679	+	LOC113689022	--	--
LOC113689023	0	0	0	1.5746	3.3251	0.5708	0.3424	0.7623	0.1639	0.8635	0.6995	0.7887	NC_039907.1	36379782	36384989	+	LOC113689023	--	--
LOC113689024	12.0138	7.3431	10.6213	71.0328	75.1223	71.4538	61.2478	59.1312	44.2774	31.978	22.8812	29.9589	NC_039907.1	43034201	43035356	-	LOC113689024	--	--
LOC113689025	2.9389	1.947	3.4355	2.2341	2.9855	2.7505	3.1309	3.142	2.9285	1.9235	2.2474	2.0899	NC_039907.1	10695713	10701308	-	LOC113689025	--	--
LOC113689026	243.544	200.589	377.918	368.169	339.117	376.696	577.054	287.973	320.296	319.356	341.924	390.474	NC_039907.1	43431112	43433560	+	LOC113689026	--	--
LOC113689027	164.615	114.156	44.0507	33.0184	35.3522	31.2175	17.8626	13.7003	11.4113	16.5478	17.9255	28.8965	NC_039907.1	43424315	43425612	-	LOC113689027	--	--
LOC113689028	40.0469	34.1002	48.7184	29.6056	40.4017	40.4173	45.7669	38.5801	31.9757	43.025	45.9383	42.4775	NC_039907.1	43426416	43429120	-	LOC113689028	--	--
LOC113689029	0	0.1107	0	0	0	0	0	0	0.0348	0	0	0	NC_039899.1	25572007	25576158	-	LOC113689029	--	--
LOC113689030	0.6354	0.5675	1.0761	0.2611	0.2538	0.3049	0.1195	0.1862	0.2287	0.0659	0.2136	0.1376	NC_039907.1	36932195	36934025	-	LOC113689030	--	--
LOC113689031	0.7303	0.6758	2.4629	0.6184	0.7674	0.5269	1.5005	0.8372	0.2925	0.1839	0.2649	0.6721	NC_039907.1	39664139	39666661	-	LOC113689031	--	--
LOC113689032	1.5645	11.4188	1.818	1.2104	1.014	1.1106	0.8637	0.8737	1.501	1.6551	1.3002	0.9162	NC_039907.1	7135901	7144982	+	LOC113689032	--	--
LOC113689033	7.8696	9.358	8.0098	10.3507	5.9464	7.4705	6.0849	7.5655	16.6179	5.4382	6.6963	6.6232	NC_039907.1	44711025	44715900	-	LOC113689033	--	--
LOC113689034	13.3879	14.2284	16.1256	7.8919	8.3585	9.9313	8.576	7.8564	8.1494	7.0204	7.2905	5.1514	NC_039907.1	38787784	38794104	-	LOC113689034	--	--
LOC113689035	4.3789	3.8166	5.0191	4.0428	4.9895	4.0166	3.7903	4.6112	4.806	4.5751	4.3244	4.7948	NC_039907.1	44396426	44398113	-	LOC113689035	--	--
LOC113689042	0	0	0	0.3293	0	0	0	0	0	0	0	0	NC_039899.1	26192271	26193723	+	LOC113689042	--	--
LOC113689044	0.1806	0.1828	0.3466	0.0382	0	0	0	0	0	0	0	0	NC_039907.1	2577984	2579346	-	LOC113689044	--	--
LOC113689047	0.3083	0.7114	0.6035	0.2741	0.2093	0.2515	0.2956	0.1536	0.1886	0.1631	0.1761	0.1419	NC_039907.1	2878627	2879736	-	LOC113689047	--	MADS-M-type
LOC113689048	0.1152	0.07	0	0.2927	0.0978	0.1343	0.0921	0.0956	0	0	0.1097	0.053	NC_039907.1	2919445	2920038	-	LOC113689048	--	--
LOC113689049	0	0	0	0	0	0	0.033	0	0	0	0	0	NC_039907.1	2974985	2977144	+	LOC113689049	--	--
LOC113689050	0.9783	1.9011	1.3293	0.1243	0.631	0.2508	0.1251	0.1299	0.1496	0.3795	0.2236	0.1621	NC_039899.1	26428134	26430811	+	LOC113689050	--	--
LOC113689051	0.1533	0.0931	0.0883	0.0487	0	0.134	0	0	0	0.0676	0	0	NC_039907.1	3032033	3041100	+	LOC113689051	--	--
LOC113689052	0.1181	0.1434	0.068	0	0.02	0	0.0189	0.0392	0.0181	0.0208	0.09	0.0543	NC_039907.1	3042570	3045467	-	LOC113689052	--	--
LOC113689053	1.5958	2.2971	2.5862	1.7266	1.0032	1.2054	1.2278	1.5209	1.3559	0.3126	0	0.9518	NC_039907.1	3146910	3150255	-	LOC113689053	--	--
LOC113689054	0	0.3744	0.2958	0.4242	0.5669	0.1497	0.2874	0.2986	0.1179	0	0	0.0473	NC_039907.1	3167090	3168421	-	LOC113689054	--	--
LOC113689056	0	0	0	0	0	0	0	0	0	0	0.1293	0	NC_039907.1	3223530	3224033	-	LOC113689056	--	--
LOC113689057	0	0.0411	0.013	0	0	0.0263	0.018	0	0.0173	0	0	0	NC_039907.1	3292296	3295862	-	LOC113689057	--	--
LOC113689058	0	0	0	0.0836	0	0	0.1052	0	0	0	0	0	NC_039899.1	27052112	27052723	+	LOC113689058	--	--
LOC113689059	0	0	0.0179	0	0	0	0	0	0.0477	0	0	0	NC_039907.1	3312779	3315235	-	LOC113689059	--	--
LOC113689060	0.0412	0	0	0.0523	0.0699	0	0	0	0	0	0	0.0189	NC_039907.1	3331223	3333717	+	LOC113689060	--	--
LOC113689062	18.0949	19.545	20.6063	11.7465	13.3737	13.0347	11.8969	14.6887	16.1356	18.4241	21.1102	18.7112	NC_039898.1	1497045	1503775	-	LOC113689062	--	--
LOC113689065	0.246	0.1494	0.4957	0.2538	0.2348	0.3762	0.2211	0.3573	0.1646	0.2439	0.0878	0.1415	NC_039907.1	3598679	3600904	-	LOC113689065	--	--
LOC113689066	0	1.0556	0	0	0	0	0	0	0	0	0	0	NC_039907.1	3645348	3647878	-	LOC113689066	--	--
LOC113689067	0.4216	0.5121	0.6473	0.5355	0.4771	0.2457	0.5614	0.2333	0.2149	0.3717	0.1338	0	NC_039899.1	27909140	27909806	+	LOC113689067	--	--
LOC113689069	0	0.0264	0	0	0	0	0	0	0	0	0	0	NC_039907.1	3732840	3738483	+	LOC113689069	--	--
LOC113689071	0	0	0	0	0	0	0	0	0	0	0	0.0783	NC_039907.1	3783320	3787268	-	LOC113689071	--	--
LOC113689075	0	0.3247	0.3694	0.2717	0	0.2493	0.0854	0.2663	0.1636	0.1885	0	0.0984	NC_039907.1	4143499	4150969	-	LOC113689075	--	GARP-G2-like
LOC113689080	1.1949	1.3513	1.4828	2.1589	2.3255	2.0649	1.893	1.7787	3.1195	3.36	3.3549	3.9816	NC_039907.1	4378692	4390738	-	LOC113689080	--	--
LOC113689081	0	0	0	0	0	0	0	0.0342	0	0	0	0	NC_039907.1	4493618	4495368	-	LOC113689081	--	--
LOC113689084	0.0797	0.0484	0	0.0253	0	0	0	0	0.0305	0	0	0	NC_039899.1	28283337	28288691	+	LOC113689084	--	--
LOC113689087	0	0	0	0	0.0762	0	0	0	0	0	0	0	NC_039907.1	4758795	4759710	-	LOC113689087	--	--
LOC113689090	0	0	0	0.0339	0	0	0	0	0	0	0.0509	0	NC_039907.1	4865885	4867459	+	LOC113689090	--	--
LOC113689091	41.0755	36.4074	63.9477	28.9654	30.917	34.0988	40.1072	48.957	49.6186	32.1649	37.3128	37.564	NC_039907.1	2721810	2724176	+	LOC113689091	--	--
LOC113689092	38.7676	34.3159	42.7909	47.5354	46.6343	45.6215	48.3999	42.486	47.5352	47.5544	48.4502	48.6261	NC_039907.1	2726007	2738523	-	LOC113689092	--	--
LOC113689093	0.3388	0.4115	0.3902	1.7214	2.9713	1.8427	4.1509	2.5314	1.3819	2.5886	1.3981	2.5464	NC_039899.1	28884035	28887412	+	LOC113689093	--	--
LOC113689095	0.1579	0.0959	0.0455	0	0	0	0	0	0	0	0	0	NC_039907.1	5152455	5153321	+	LOC113689095	--	--
LOC113689097	0	0.0303	0.043	0	0	0	0	0	0	0	0	0	NC_039907.1	5190352	5198192	+	LOC113689097	--	--
LOC113689098	1.342	0.4075	0.5151	0.2841	0.7593	0.9123	0.7148	0.3713	0.171	0.1972	0.426	0.7204	NC_039907.1	5276714	5277019	+	LOC113689098	--	--
LOC113689101	0	0	0	0	0	0	0	0.0288	0	0	0	0	NC_039907.1	5418364	5421087	+	LOC113689101	--	--
LOC113689110	0.0881	0.1605	0.0507	0	0	0	0	0	0	0	0	0.0405	NC_039907.1	5866843	5868466	-	LOC113689110	--	--
LOC113689111	0.5107	0.1551	0.049	0	0.0722	0.0496	0.136	0.1413	0.0651	0.3002	0.0811	0.0783	NC_039907.1	6077630	6081019	+	LOC113689111	--	--
LOC113689112	0	0	0.1132	0	1.0015	0.1146	0	0.1633	0	0.1734	0.1873	0.181	NC_039907.1	6088676	6089023	+	LOC113689112	--	--
LOC113689121	0.5075	0.8366	0.6679	0.8749	0.2461	0.2112	0.5213	0.2407	0.2772	0.5752	0.6214	0.2335	NC_039907.1	6320206	6322733	+	LOC113689121	--	--
LOC113689125	3.5097	3.1972	4.4205	1.8111	2.234	2.0452	1.4021	1.4568	3.0195	2.3206	2.2978	1.5141	NC_039907.1	6787615	6788569	+	LOC113689125	--	--
LOC113689127	0	0	0	0	0.0305	0	0	0	0	0	0	0	NC_039907.1	6950486	6965109	-	LOC113689127	--	--
LOC113689134	26.8858	28.9513	27.8514	23.594	24.4288	25.9653	24.927	26.434	27.1981	25.8298	25.0415	17.8068	NC_039907.1	44173208	44182322	-	LOC113689134	--	--
LOC113689135	0	0.0805	0	0	0	0	0	0	0	0	0	0	NC_039907.1	7546174	7566440	+	LOC113689135	--	AP2/ERF-ERF
LOC113689138	0.1188	0.7937	0.171	0	0	0	0	0	0	0	0	0	NC_039907.1	8004385	8006799	+	LOC113689138	--	--
LOC113689142	0	0.0321	0	0	0	0	0	0	0	0	0	0	NC_039907.1	8393570	8394960	-	LOC113689142	--	--
LOC113689146	0	0	0	0	0	0	0.0401	0	0.0384	0	0.0479	0	NC_039907.1	8836961	8838322	-	LOC113689146	--	--
LOC113689147	0.6649	0.2776	0.3589	0.0528	0.1763	0.4117	0	0	0.0953	0	0	0.0191	NC_039907.1	8844022	8845668	-	LOC113689147	--	--
LOC113689152	0.0501	0.0608	0.0865	0	0.1275	0.0292	0.16	0.0416	0.0383	0.0441	0.0477	0.1843	NC_039907.1	38655408	38656774	-	LOC113689152	--	--
LOC113689155	1.1375	0.6908	0.6549	0.5117	0.7241	0.7181	0.568	0.3541	0.6162	0.376	0.8576	0.6107	NC_039899.1	30081562	30089634	-	LOC113689155	--	--
LOC113689161	1.3469	2.3006	2.5689	1.9247	2.4291	2.5509	2.0851	1.5374	2.5751	2.0779	2.2446	1.9755	NC_039907.1	9682817	9726957	-	LOC113689161	--	--
LOC113689168	1.0518	2.5771	0.898	1.5664	1.3852	1.0568	1.5359	1.385	1.6919	1.8225	1.4852	1.3852	NC_039899.1	30169730	30171804	-	LOC113689168	--	--
LOC113689173	1.9742	1.4487	1.7051	0.6269	1.0472	0.3355	0.2629	0.1366	0.4403	0.7977	0.8617	0.757	NC_039907.1	11712735	11714387	-	LOC113689173	--	--
LOC113689178	8.3151	7.3416	8.9123	7.1496	8.0885	7.4919	6.6949	7.8054	7.1905	7.274	6.9438	7.5052	NC_039907.1	45120972	45124781	+	LOC113689178	--	--
LOC113689181	0	9.397	0	0	0	0	0	0	0	0	0	0	NC_039899.1	30544998	30548535	+	LOC113689181	--	--
LOC113689186	0	0	0	0	0.0365	0	0.0344	0.0357	0	0	0	0	NC_039907.1	13253994	13255583	+	LOC113689186	--	--
LOC113689192	0.0635	0.0386	0	0.1211	0.1618	0.037	0	0.4748	0.0486	0	0.1815	0.0877	NC_039907.1	13886767	13912334	-	LOC113689192	--	--
LOC113689193	0	0	0	0	0	0	0	0	0.4652	0	0.2897	0	NC_039899.1	30672189	30672814	+	LOC113689193	--	--
LOC113689199	1.4636	1.4391	1.0835	1.0623	0.8281	1.2184	0.6682	0.5207	0.7995	1.1059	0.9955	0.6093	NC_039898.1	1517951	1519977	+	LOC113689199	--	--
LOC113689205	1.0913	0.9468	0.5386	0.6931	0.9262	0.9993	0.6228	1.1648	1.073	1.5118	1.4846	0.5022	NC_039899.1	31316955	31317704	+	LOC113689205	--	--
LOC113689211	0	0	0.087	0	0.1282	0	0.1207	0.2508	0.1155	0.1332	0.1439	0	NC_039907.1	19378761	19379213	-	LOC113689211	--	--
LOC113689212	0	0.0191	0.0362	0	0	0	0	0.0522	0.024	0	0	0	NC_039907.1	19380609	19382786	+	LOC113689212	--	--
LOC113689213	0.1023	0.0621	0	0	0	0	0.0817	0.0849	0.2347	0.0902	0	0	NC_039907.1	19396216	19401091	+	LOC113689213	--	--
LOC113689214	0.2087	0.2534	0.1201	0.1325	0.5313	0	0.1667	0	0	0	0	0	NC_039899.1	31616533	31618004	-	LOC113689214	--	--
LOC113689217	0	0.1682	0.0228	0	0	0	0	0	0	0	0	0	NC_039899.1	31667590	31669457	-	LOC113689217	--	--
LOC113689220	0	0.412	0	0	0	0	0	0	0	0	0	0	NC_039899.1	31721529	31722335	-	LOC113689220	--	MADS-M-type
LOC113689225	0	0.1961	0	0	0	0	0	0	0	0	0	0	NC_039899.1	31887001	31887848	-	LOC113689225	--	MADS-M-type
LOC113689235	0	0.0381	0.018	0	0	0	0	0	0.0959	0	0	0.0144	NC_039907.1	24352562	24356273	+	LOC113689235	--	--
LOC113689244	5.2179	3.6847	0.7686	3.6993	1.9568	1.9093	4.2661	2.7199	4.2688	3.9581	2.6578	2.1777	NC_039907.1	25099654	25109886	+	LOC113689244	--	--
LOC113689245	3.3499	2.8842	2.2462	1.2657	1.0437	1.0872	0.5082	1.6193	1.589	0.7476	0.9288	0.9951	NC_039907.1	25228255	25229868	+	LOC113689245	--	--
LOC113689246	0.0715	0	0	0	0	0	0.0571	0	0	0.063	0	0	NC_039907.1	25269422	25270378	-	LOC113689246	--	--
LOC113689247	1.8353	1.4164	1.8492	0.7771	0.5192	0.6016	0.7637	0.4761	0.614	0.3034	0.619	0.4398	NC_039907.1	39277164	39280382	+	LOC113689247	--	--
LOC113689248	0.5128	19.3564	0.7722	1.3779	1.3057	1.1034	0.9771	1.5063	1.1463	0.765	0.9391	0.9076	NC_039907.1	39281499	39283581	-	LOC113689248	--	--
LOC113689250	1.1257	4.5118	2.9814	1.7873	1.5286	1.9679	2.0686	1.4951	2.066	1.9847	3.5374	1.9165	NC_039907.1	39280661	39281416	+	LOC113689250	--	--
LOC113689253	0	0.1636	0	0	0	0	0	0	0	0	0	0	NC_039907.1	25536997	25537825	+	LOC113689253	--	--
LOC113689254	0	0.0421	0.0399	0	0	0.0404	0	0.115	0	0	0	0	NC_039898.1	1568231	1569327	-	LOC113689254	--	--
LOC113689268	1.2205	0.8552	1.7838	1.0136	0.7171	0.8206	0.8251	0.7014	1.0051	0.4138	0.447	0.3888	NC_039899.1	32589363	32590178	+	LOC113689268	--	--
LOC113689274	0.1607	0.0976	0.37	0	0.2727	0.0936	0.8986	0.2667	0.1229	0	0	0.0739	NC_039907.1	27695445	27696609	-	LOC113689274	--	--
LOC113689276	0	0	0.034	0	0	0	0	0	0	0	0	0	NC_039899.1	32744356	32746198	-	LOC113689276	--	--
LOC113689278	1.9864	1.9082	2.2458	2.8213	2.3295	2.4203	3.2319	1.8588	2.2648	2.8018	2.5795	2.6424	NC_039907.1	27941063	27962007	-	LOC113689278	--	--
LOC113689283	0	0	0	0.7551	0	0.1109	0.038	0.1184	0.1455	0.0839	0.0453	0.1313	NC_039907.1	28234837	28237260	+	LOC113689283	--	--
LOC113689284	0	0	0	0	0	0	0	0.2059	0	0	0	0	NC_039907.1	28240658	28241682	+	LOC113689284	--	--
LOC113689285	0	0.1892	0.0598	0	0	0	0	0	0	0	0	0	NC_039899.1	32749746	32752787	-	LOC113689285	--	--
LOC113689288	0	0.0364	0.0345	0.2664	0.1017	0.1048	0	0.8955	0.4583	0	0	0.0552	NC_039907.1	28643541	28644682	+	LOC113689288	--	--
LOC113689290	0.1584	1.0583	0	0	0	0	0	0	0	0	0	0	NC_039899.1	32958838	32959269	-	LOC113689290	--	--
LOC113689297	0.4783	0.7394	1.1016	0.3314	0.775	0.5321	0.4169	0.4692	0.2993	0.115	0.3313	0.4402	NC_039899.1	2954544	2956117	+	LOC113689297	--	--
LOC113689303	0.1877	0.3419	0.3962	0.3179	0.0531	0.2916	0.1	0	0.0957	0.1655	0.1191	0.1151	NC_039907.1	30211386	30214583	-	LOC113689303	--	--
LOC113689304	0.1782	0	0.1026	0	0	0	0	0	0	0	0	0	NC_039907.1	30215838	30217684	-	LOC113689304	--	--
LOC113689311	0.2211	0.3357	0.4138	0.0702	0.1408	0.0966	0	0	0	0	0	0.0254	NC_039899.1	33672069	33675403	-	LOC113689311	--	--
LOC113689312	1.9682	1.4561	1.669	0.9091	1.1541	0.6569	0.4146	0.4605	0.4515	0.4417	0.426	0.2388	NC_039907.1	30559620	30563444	+	LOC113689312	--	--
LOC113689322	0	0.1122	0	0	0	0	0	0	0	0	0	0	NC_039907.1	31085316	31088923	-	LOC113689322	--	ULT
LOC113689326	0	0.0385	0	0	0	0	0	0	0	0	0	0.0292	NC_039907.1	31348614	31349866	-	LOC113689326	--	--
LOC113689327	0	0.0179	0	0	0	0	0	0	0	0	0	0	NC_039907.1	31360283	31362959	-	LOC113689327	--	--
LOC113689328	0	0	0	0	0	0.0726	0	0	0	0	0	0	NC_039907.1	31434607	31435285	-	LOC113689328	--	--
LOC113689330	0.034	0.1445	0.0196	0.5614	0.3751	0.3764	0.2173	0.7056	0.442	0.8992	0.8094	0.704	NC_039907.1	31791391	31802848	+	LOC113689330	--	--
LOC113689331	0.2078	0.1262	0.0798	0.088	0.0588	0.1211	0.0553	0.1725	0	0.0611	0	0	NC_039898.1	1550415	1551511	-	LOC113689331	--	--
LOC113689332	0.3922	0.5716	0.3387	0	0.0999	0.0686	0.0627	0.0977	0.09	0.1037	0.0747	0	NC_039899.1	33940274	33943015	-	LOC113689332	--	--
LOC113689334	0	0.0673	0.0638	0.0703	0.188	0.0645	0.177	0.0919	0	0.1953	0	0.1019	NC_039907.1	31932959	31933650	-	LOC113689334	--	--
LOC113689337	13.031	30.7238	5.2331	0	0	0	0.0437	0	0	0	0	0.0252	NC_039899.1	34178697	34180591	+	LOC113689337	--	--
LOC113689339	0	0	0.0321	0	0	0	0	0	0	0	0	0	NC_039907.1	32100564	32102251	+	LOC113689339	--	--
LOC113689342	0	0.0488	0	0	0	0.0936	0.0642	0.1334	0.1229	0	0.153	0.1109	NC_039907.1	32424516	32425442	-	LOC113689342	--	--
LOC113689348	0	0.0192	0	0	0	0.0368	0	0.0525	0	0	0	0.0145	NC_039907.1	32639541	32652345	+	LOC113689348	--	--
LOC113689351	0	0.0247	0.0469	0.0517	0.0691	0.0237	0.0325	0	0.0623	0	0	0.0187	NC_039899.1	34292446	34294822	+	LOC113689351	--	--
LOC113689353	0.2637	0.0801	0.1139	0.0838	0.056	0.1345	0.1317	0.0547	0.0504	0	0.0628	0	NC_039907.1	32742316	32766026	+	LOC113689353	--	--
LOC113689355	0.0339	0.433	0.0782	0	0	0	0	0	0	0	0	0	NC_039907.1	32810466	32821936	+	LOC113689355	--	--
LOC113689356	0	0	0.0219	0	0	0	0	0	0	0	0	0	NC_039907.1	32881576	32889930	+	LOC113689356	--	--
LOC113689357	0	0.1383	0	0	0	0	0	0	0	0	0	0	NC_039899.1	34611509	34612784	-	LOC113689357	--	--
LOC113689362	0	3.6412	0.0767	0	0	0	0	0	0	0	0	0	NC_039899.1	34717969	34720869	-	LOC113689362	--	--
LOC113689363	0.1526	0.278	0.2197	0.4846	0.3238	0.2223	0.4877	0.0633	0.175	0	0.218	0.2458	NC_039907.1	33126408	33127420	-	LOC113689363	--	--
LOC113689369	0.416	0.1263	0.3992	1.2331	0.4708	0.202	4.2107	1.4391	1.962	0.9781	1.7829	1.1168	NC_039899.1	35386201	35387431	-	LOC113689369	--	FAR1
LOC113689370	0	0	0.0663	0	0	0	0	0	0	0	0	0	NC_039907.1	33316390	33317394	+	LOC113689370	--	--
LOC113689377	0	0.0894	0.339	0	0.1249	0.1715	0	0	0	0	0	0.2032	NC_039907.1	33900790	33901254	+	LOC113689377	--	--
LOC113689378	0.3032	0.5984	0.3055	0.4332	0.7076	0.265	0.2422	0.3146	0.4057	0.735	0.7218	0.6278	NC_039907.1	33966439	33967596	-	LOC113689378	--	--
LOC113689381	0.4666	0.6927	0.3284	0.0659	0.044	0.0906	0	0	0.0397	0	0	0.0716	NC_039899.1	35438247	35439566	+	LOC113689381	--	--
LOC113689388	0.9981	1.0391	1.3956	0.7244	2.0572	0.4154	1.0253	0.5918	0.7633	0.3771	0.2716	0.3937	NC_039907.1	34407909	34408461	-	LOC113689388	--	--
LOC113689389	0	0.071	0	0	0	0	0	0	0	0	0	0	NC_039907.1	34411972	34412556	-	LOC113689389	--	--
LOC113689391	0	0.3034	0	0	0	0	0	0	0	0	0	0	NC_039899.1	35789319	35789906	+	LOC113689391	--	--
LOC113689392	0	0.1506	0.0714	0	0	0	0	0.1029	0	0	0	0	NC_039907.1	34471700	34472251	-	LOC113689392	--	--
LOC113689394	0	0.2259	0.0714	0.0787	0.3157	0.2168	0	0.1029	0	0	0	0.2282	NC_039907.1	34500535	34501086	-	LOC113689394	--	--
LOC113689395	21.1838	19.2593	41.1379	4.06	4.2553	2.0452	3.1047	2.4974	2.1089	1.9891	3.4617	3.9798	NC_039907.1	34559388	34559933	-	LOC113689395	--	--
LOC113689397	0.0725	0	0	0.046	0.1231	0.0845	0.0579	0	0	0	0	0.0334	NC_039899.1	36295293	36296331	+	LOC113689397	--	--
LOC113689401	0	0.4289	0.2847	0.4037	0.4795	0.2469	0.4515	0.2345	0.2161	0.3736	0.2018	0.13	NC_039907.1	34683397	34684365	+	LOC113689401	--	--
LOC113689406	1.3456	1.6343	1.6551	0.6215	0.5191	0.8197	0.6842	1.3201	0.5613	0.2157	0.233	0.3659	NC_039907.1	34819110	34820228	-	LOC113689406	--	--
LOC113689407	0	0.7034	0.1212	0	0	0	0.0841	0	0	0.0928	0	0	NC_039899.1	36458496	36460751	-	LOC113689407	--	--
LOC113689408	0.603	1.3427	0.868	0.2553	0.4265	0.6442	0.0803	1.752	0.3843	0	0.1914	0.37	NC_039907.1	34823553	34824233	-	LOC113689408	--	--
LOC113689411	0.0329	0.0399	0.1419	0.0626	0.0139	0.067	0.0131	0.0546	0.0126	0.029	0.0469	0	NC_039907.1	35070409	35074664	+	LOC113689411	--	--
LOC113689414	0	0.0321	0	0.0336	0	0.0308	0.0423	0.0439	0	0	0	0.073	NC_039898.1	8079217	8080510	-	LOC113689414	--	--
LOC113689416	0.8716	2.8734	0.1195	0.369	0.2466	0.387	0.0332	0.1723	0.0952	0.2195	0.1976	0.4011	NC_039899.1	37084732	37087363	+	LOC113689416	--	--
LOC113689419	0.0181	0.022	0.0104	0.0346	0	0.0423	0	0.0301	0.0278	0.016	0	0.0251	NC_039907.1	35151292	35155062	-	LOC113689419	--	--
LOC113689422	0.0419	0.0255	0.0724	0	0	0	0	0	0.1283	0	0	0.0193	NC_039907.1	35211385	35213088	-	LOC113689422	--	--
LOC113689423	0.0182	0.0221	0.0315	0.0116	0.031	0.0213	0	0	0	0.0161	0.0174	0.0084	NC_039907.1	35239100	35243964	+	LOC113689423	--	--
LOC113689424	0	0.1094	0	0	0	0	0	0	0	0	0	0	NC_039907.1	35245654	35247439	-	LOC113689424	--	--
LOC113689426	3.7375	3.0512	1.905	96.2331	84.3454	74.1231	92.6238	49.8465	60.4448	86.5317	87.1133	78.0124	NC_039899.1	37385289	37386564	-	LOC113689426	--	--
LOC113689427	0.0169	0.0103	0.0097	0.0215	0	0	0	0	0	0	0	0.0155	NC_039907.1	35301088	35305414	+	LOC113689427	--	--
LOC113689428	0	0.0607	0	0	0	0	0	0	0	0	0	0	NC_039907.1	35305873	35307894	-	LOC113689428	--	--
LOC113689430	0	0.0352	0	0	0	0	0	0	0	0	0	0	NC_039907.1	35356245	35358009	+	LOC113689430	--	--
LOC113689431	0	0	0	0	0.0554	0	0	0	0	0	0	0	NC_039907.1	35434995	35436703	-	LOC113689431	--	--
LOC113689433	0	0.4158	0	0	0	0	0	0	0	0	0	0	NC_039907.1	35586206	35589790	-	LOC113689433	--	--
LOC113689436	3.1964	2.7024	2.3095	19.1459	28.085	15.0106	14.3719	10.978	10.9758	19.6695	16.1146	16.5538	NC_039899.1	37396584	37397815	-	LOC113689436	--	--
LOC113689442	0	0.0472	0	0	0	0	0	0	0.0595	0.2057	0	0	NC_039907.1	35902743	35903782	-	LOC113689442	--	--
LOC113689443	0	4.063	0	0	0	0.0448	0	0	0	0	0	0	NC_039899.1	37633978	37634867	-	LOC113689443	--	--
LOC113689444	0.1624	0	0	0	0	0	0	0	0	0.0716	0	0	NC_039907.1	35937697	35938965	-	LOC113689444	--	--
LOC113689445	0	0	0	0	0.0449	0.0308	0	0	0	0	0	0	NC_039907.1	36010081	36012000	+	LOC113689445	--	C2C2-CO-like
LOC113689446	13.4196	10.5946	22.5176	30.0734	29.2865	27.035	38.7531	32.3065	40.9033	47.9972	52.5778	41.1961	NC_039907.1	36018294	36018650	-	LOC113689446	--	Others
LOC113689448	0	0.0221	0	0.0232	0.0155	0.0106	0.0291	0.0606	0	0.0322	0.0174	0.0252	NC_039907.1	36090442	36094194	+	LOC113689448	--	--
LOC113689449	1.9253	1.7318	3.6185	1.6035	1.372	1.884	1.0739	2.0205	1.3474	0.6725	0.8821	0.8274	NC_039907.1	36125623	36129390	+	LOC113689449	--	--
LOC113689450	0.0181	0	0	0	0	0	0	0	0	0	0	0.0167	NC_039907.1	36133379	36137155	+	LOC113689450	--	--
LOC113689452	5.2281	1.9627	7.6622	13.8851	14.3599	14.2911	23.1644	12.6255	14.1024	23.1282	21.2722	21.3012	NC_039899.1	38076803	38077940	-	LOC113689452	--	--
LOC113689455	0	0	0.0251	0	0	0	0	0	0	0	0	0	NC_039907.1	36255501	36257072	-	LOC113689455	--	--
LOC113689458	0.1176	0.2142	0	0.2241	0.2994	0.1371	0	0	0	0.1037	0.336	0.1623	NC_039907.1	36426456	36427037	-	LOC113689458	--	--
LOC113689459	1.5614	0.5268	0.4994	0.2755	0.2209	0.3538	0.1386	0	0	0.0765	0	0.1197	NC_039907.1	36453944	36455263	+	LOC113689459	--	MYB
LOC113689460	6.3131	3.5726	0.7435	1.0935	1.2177	1.4214	0.3439	0.3573	0	0.1265	0.1366	0.6602	NC_039907.1	36461324	36462354	+	LOC113689460	--	MYB
LOC113689461	0	0.4394	0	0	0	0	0	0	0	0	0	0	NC_039907.1	36464519	36465937	-	LOC113689461	--	--
LOC113689464	0	0	0	0	0.0524	0	0	0	0	0	0.0588	0	NC_039907.1	36585803	36586910	-	LOC113689464	--	--
LOC113689466	0.274	0.7801	0.2564	0.4677	0.3634	0.3693	0.4379	0.6256	0.5239	0.7398	0.6035	0.599	NC_039907.1	40756040	40766055	-	LOC113689466	--	--
LOC113689468	0.6119	0.5706	0.692	0.0694	0.1484	0.0637	0.0349	0.0363	0.0501	0.0385	0.0416	0.0402	NC_039907.1	36723668	36727760	-	LOC113689468	--	--
LOC113689469	0	0	0	0	0	0	0	0.0614	0	0	0.0704	0.034	NC_039907.1	36814535	36815560	-	LOC113689469	--	--
LOC113689475	0.1124	0.2047	0.4529	0.0714	0.2861	0.3274	0.5388	0.3732	0.2578	0.3468	0.3211	0.2327	NC_039907.1	37035657	37037999	+	LOC113689475	--	--
LOC113689476	0.1905	0.4339	0.2194	0.6352	1.2935	0.9714	0.685	0.7512	0.947	0.9237	1.4513	1.1396	NC_039907.1	37110558	37111994	-	LOC113689476	--	--
LOC113689478	0	0.7507	0	0	0	0	0	0	0	0	0	0	NC_039907.1	37130185	37130880	-	LOC113689478	--	--
LOC113689479	0.4269	0.288	0.4915	0.6024	0.5635	0.7739	1.0611	0.3544	0.4352	0.5017	1.355	0.7639	NC_039907.1	37162324	37163766	-	LOC113689479	--	--
LOC113689480	18.1705	16.687	0.8931	1.2666	3.7344	2.8224	0.2529	0.184	0.3631	0.6698	0.7235	1.8208	NC_039899.1	38368683	38370844	+	LOC113689480	--	--
LOC113689481	0	0.0578	0.0274	0	0.2021	0	0.0761	0	0.0364	0	0	0.0438	NC_039907.1	37173650	37175086	-	LOC113689481	--	--
LOC113689484	1.9757	1.4898	2.1992	1.307	1.2296	1.2376	0.9866	1.3394	0.8562	1.1176	0.9721	1.0076	NC_039907.1	37303297	37309236	-	LOC113689484	--	--
LOC113689489	0.8616	0.8502	0.4341	0.3762	0.5027	0.6276	0.5593	0.5364	0.3706	0.3323	0.5641	0.4212	NC_039899.1	38404026	38405296	+	LOC113689489	--	--
LOC113689490	6.1755	14.795	21.4318	9.0675	12.5017	1.4857	2.0823	5.879	0.9965	1.9978	11.0063	1.6424	NC_039907.1	39646650	39648781	-	LOC113689490	--	--
LOC113689491	0.0929	0.0847	0	0	0	0	0	0	0	0	0	0	NC_039907.1	37557114	37558586	+	LOC113689491	--	--
LOC113689492	0	0	0	0	0	0	0	0.0642	0	0	0	0	NC_039907.1	37606914	37608683	+	LOC113689492	--	--
LOC113689493	0	0.0321	0	0	0	0	0	0	0	0	0	0	NC_039907.1	37616580	37617875	+	LOC113689493	--	--
LOC113689494	0	0.169	0	0	0	0	0	0	0	0	0	0	NC_039907.1	37625554	37627275	-	LOC113689494	--	--
LOC113689497	2.6029	2.3606	2.3779	1.8295	2.268	2.1235	1.1647	2.0456	1.8313	1.744	1.322	1.1818	NC_039907.1	37850779	37859166	-	LOC113689497	--	--
LOC113689498	0.1799	0.2622	0.2279	0.4571	0.2443	0.2936	0.345	0.2688	0.055	0.2221	0.1371	0.2815	NC_039899.1	38409464	38411365	+	LOC113689498	--	--
LOC113689500	0	0	0	0	0.0868	0	0	0.0849	0	0	0.0974	0.0471	NC_039907.1	37873303	37877199	+	LOC113689500	--	--
LOC113689502	0.1728	1.0496	0.398	0	0	0	0	0	0	0	0	0	NC_039907.1	37961863	37962258	-	LOC113689502	--	--
LOC113689503	0	0.0355	0	0	0	0	0.0935	0.0486	0	0	0.0557	0.0808	NC_039907.1	38015534	38017961	-	LOC113689503	--	--
LOC113689504	0.1661	0.3834	0.1913	0.0633	0.1128	0.0968	0.0265	0.2206	0	0	0	0.107	NC_039907.1	38185166	38188064	-	LOC113689504	--	--
LOC113689505	1.4272	1.2804	1.2513	0.4326	0.3854	0.7372	0.7257	0.377	0.5209	0.2574	0.5869	0.403	NC_039907.1	38231156	38235969	-	LOC113689505	--	--
LOC113689509	1.9163	1.9396	3.5728	1.9125	1.6264	1.5421	3.8643	1.2878	1.5353	0	0.6952	1.2597	NC_039898.1	1577345	1583014	-	LOC113689509	--	--
LOC113689510	0	0.0536	0	0	0	0	0.0706	0	0	0	0	0	NC_039899.1	38589197	38591377	-	LOC113689510	--	--
LOC113689512	0	0.1907	0	0	0	0	0	0	0	0	0	0	NC_039907.1	38727213	38729503	-	LOC113689512	--	--
LOC113689514	0	1.3294	0.0197	0	0	0	0	0	0	0	0	0	NC_039907.1	38798580	38801156	+	LOC113689514	--	--
LOC113689515	0	0.0815	0	0	0	0	0	0	0	0	0	0	NC_039907.1	38874385	38875029	-	LOC113689515	--	--
LOC113689517	0.0924	0	0	0	0	0	0	0	0	0	0	0	NC_039907.1	38982117	38984616	-	LOC113689517	--	--
LOC113689518	1.2674	1.6035	0.1824	0.0671	0.3585	0.2462	0	0	0.0808	0	0.3017	0.0972	NC_039899.1	38602990	38603820	-	LOC113689518	--	AP2/ERF-ERF
LOC113689523	4.3541	3.4518	5.7795	2.6494	2.3234	2.2334	2.5623	2.3808	2.1932	1.5859	1.3656	1.6556	NC_039907.1	39066293	39069817	-	LOC113689523	--	--
LOC113689524	2.0542	1.9672	1.8878	1.6057	1.4752	1.2086	0.9153	1.2953	1.0271	1.2537	0.9781	0.9998	NC_039907.1	39099136	39102600	-	LOC113689524	--	--
LOC113689525	0.0324	0.3734	0	0	0	0	0	0	0	0	0	0	NC_039899.1	38662511	38672444	+	LOC113689525	--	--
LOC113689526	0	0.0484	0	0	0	0	0	0	0	0	0	0	NC_039907.1	39143357	39144643	+	LOC113689526	--	LOB
LOC113689527	0.3097	0.1254	0.4755	0	0	0.2406	0.3299	0.1714	0.0789	0	0.3932	0.0475	NC_039907.1	39318043	39318775	-	LOC113689527	--	--
LOC113689528	1.1743	0.9414	1.0277	1.9988	2.3122	1.5603	1.5013	2.2227	1.3291	1.0353	1.0288	1.0807	NC_039907.1	39381429	39392049	-	LOC113689528	--	--
LOC113689529	0	0	0	0	0.1139	0	0.2144	0.1114	0.1026	0.1183	0	0.1235	NC_039907.1	39507928	39508437	+	LOC113689529	--	--
LOC113689531	2.0561	1.4865	4.3972	1.368	0.7479	1.2552	2.034	1.2192	0.8985	0.5179	0.4662	0.811	NC_039907.1	39600702	39601400	-	LOC113689531	--	--
LOC113689532	0.3528	0.2857	0.2708	0.3734	0.998	0.4112	0.3758	1.3667	1.7087	0.7257	0.4479	0.8117	NC_039907.1	39725640	39727332	-	LOC113689532	--	--
LOC113689534	3.3659	14.7176	2.3902	0.5701	0.4761	0.0654	0.0896	0.4657	0.0858	0.9891	0.4274	0.3614	NC_039899.1	38771970	38772713	-	LOC113689534	--	--
LOC113689536	2.371	2.374	4.9811	0.5698	0.7614	0.4855	0.9216	0.3192	0.4411	0	0.4882	0.8256	NC_039907.1	39810093	39811484	-	LOC113689536	--	--
LOC113689537	0.2304	0.4898	0.1327	0.2195	0	0.3357	0.1841	0.3826	0.0881	0.2031	0	0	NC_039907.1	39820716	39821755	-	LOC113689537	--	--
LOC113689539	0.2041	0.2943	0.4259	0.4536	0.6495	0.3865	0.2242	0.3812	0.4292	0.3148	0.2186	0.2817	NC_039907.1	39878931	39889219	-	LOC113689539	--	--
LOC113689540	0.2478	0.301	0.9416	0.0787	0.2103	0.13	0.0198	0.1851	0.0568	0.0655	0.118	0.0228	NC_039907.1	39889801	39892562	-	LOC113689540	--	--
LOC113689541	6.2218	27.5609	2.5814	0.5811	0	0.4799	0.5848	0.076	0.07	0.4033	0.4357	0.1684	NC_039899.1	38773122	38773973	-	LOC113689541	--	--
LOC113689544	0	0	0	0	0.0993	0	0	0	0	0	0	0	NC_039907.1	39959744	39964081	+	LOC113689544	--	--
LOC113689547	0	0	0	0.0584	0.3123	0	0	0.0764	0	0	0	0	NC_039907.1	40037799	40038650	-	LOC113689547	--	--
LOC113689550	0	0	0.0194	0.0214	0.0286	0.0784	0.0538	0	0.0257	0	0	0.031	NC_039907.1	40189782	40191911	-	LOC113689550	--	--
LOC113689551	6.337	6.6964	3.9406	2.4148	4.0875	2.8804	3.9493	1.999	2.9077	3.1285	1.6897	2.7993	NC_039899.1	38916442	38916981	+	LOC113689551	--	--
LOC113689554	0.4937	0.4123	0.6514	0.0523	0.1746	0.1079	0.0986	0.1025	0.1101	0.0363	0.0392	0.0568	NC_039907.1	40364858	40370160	-	LOC113689554	--	--
LOC113689555	0.1205	0.1951	0.1156	0.1786	0.1023	0.1872	0.0963	0.1667	0.0921	0.2124	0.1912	0.0924	NC_039907.1	40379393	40381699	-	LOC113689555	--	--
LOC113689556	9.5341	9.1206	11.2947	5.2692	4.9647	5.5804	2.9662	4.541	4.1079	4.0289	3.4281	2.7888	NC_039907.1	40448476	40464731	+	LOC113689556	--	--
LOC113689557	25.3322	27.0754	23.4736	13.2319	15.2084	14.9087	7.0726	11.0523	10.7869	11.1343	10.931	6.5237	NC_039907.1	40507732	40511158	+	LOC113689557	--	--
LOC113689558	0	0.145	0.22	0.0607	0.0405	0.0139	0.0382	0.0396	0.073	0	0	0	NC_039907.1	40683067	40690655	-	LOC113689558	--	--
LOC113689559	0	0.0435	0.1375	0	0	0.0139	0.0191	0	0.0365	0	0	0	NC_039907.1	40695427	40703014	-	LOC113689559	--	--
LOC113689560	0	0	0	0	0	0.0258	0	0.0368	0.0339	0.0391	0	0.0408	NC_039899.1	38986137	38987680	-	LOC113689560	--	--
LOC113689562	0.4225	0.5987	0.4865	0.7155	4.3026	0.4924	0.7876	0.5845	0.5385	0.1241	3.3526	1.8144	NC_039907.1	40719734	40721801	+	LOC113689562	--	--
LOC113689563	1.1312	2.29	0.6513	1.9159	22.4019	5.2737	2.7116	2.9738	2.7395	2.9918	5.925	11.1916	NC_039907.1	40727756	40728118	+	LOC113689563	--	--
LOC113689566	0.4996	0.4045	0.6711	0.2115	0.424	0.7763	0.133	0.5529	0.5094	0.1468	0	0.5364	NC_039907.1	41058389	41058841	-	LOC113689566	--	--
LOC113689568	0	0	0	0	0.1403	0	0	0	0	0	0.1574	0	NC_039907.1	41166078	41167015	+	LOC113689568	--	--
LOC113689569	0	0	0	0	0	0	0	0	0	0	0	0.0847	NC_039899.1	39038246	39041910	-	LOC113689569	--	--
LOC113689570	3.192	2.3376	3.8919	1.2521	1.9123	1.1489	2.6254	1.4808	1.2205	2.5657	3.3079	2.592	NC_039907.1	41167729	41170316	+	LOC113689570	--	--
LOC113689571	0	0	0.1003	0	0.1478	0.1015	0	0	0	0	0	0	NC_039907.1	41179510	41179902	+	LOC113689571	--	--
LOC113689572	0	0	0	0	0	0	0.217	0	0	0	0	0	NC_039907.1	41216984	41225603	+	LOC113689572	--	--
LOC113689574	0	0	0	0	0.0143	0	0	0	0	0	0	0	NC_039907.1	41355295	41365642	-	LOC113689574	--	--
LOC113689576	0	0	0	0	0	0	0	0	0	0	0	0.0184	NC_039899.1	39174544	39176346	-	LOC113689576	--	C2H2
LOC113689580	0.0819	0	0.0707	0	0.1043	0	0	0	0	0	0	0	NC_039907.1	41486673	41488710	+	LOC113689580	--	--
LOC113689581	0.0746	0.0453	0.0859	0	0	0	0	0	0	0	0	0.0686	NC_039907.1	41569792	41570709	+	LOC113689581	--	--
LOC113689582	17.9248	9.8961	14.9179	10.6596	10.6489	11.4899	11.3273	11.4982	10.0939	9.7685	10.8624	14.4716	NC_039907.1	41713691	41714110	-	LOC113689582	--	--
LOC113689584	1.583	0.6648	1.3769	0.9626	1.172	0.4711	1.6819	0.4054	1.275	0.2227	0.0641	0.3875	NC_039907.1	41825658	41836005	-	LOC113689584	--	--
LOC113689586	1.25	1.0913	1.3045	1.5878	1.5251	1.2748	2.6218	1.8809	1.1352	1.2398	0.8928	1.474	NC_039899.1	39370197	39371973	-	LOC113689586	--	--
LOC113689589	0	0.2863	0	0	0	0	0	0.0783	0	0.0831	0	0.0434	NC_039907.1	41856572	41859291	-	LOC113689589	--	--
LOC113689591	0.25	0.1518	0.3959	0.0397	0.2122	0.1821	0.0499	0.0519	0.2868	0	0.1786	0.3739	NC_039907.1	41981014	41982333	+	LOC113689591	--	--
LOC113689595	0.1173	0.2849	0	0	0.0498	0.1709	0.0937	0.0487	0.0448	0.1034	0	0.1079	NC_039907.1	42056754	42057920	+	LOC113689595	--	--
LOC113689596	0	0	0	0	0.025	0	0	0	0	0	0	0	NC_039907.1	42153602	42157191	+	LOC113689596	--	--
LOC113689597	0.0488	0.0296	0.0562	0.3718	0.5382	0.6538	0.3118	0.4454	0.373	1.1611	1.2078	0.7632	NC_039899.1	39398038	39400034	+	LOC113689597	--	MYB
LOC113689598	0	0	0.0842	0	0	0.1278	0	0.1214	0	0.1289	0	0	NC_039907.1	42338904	42340076	-	LOC113689598	--	AP2/ERF-ERF
LOC113689599	2.5902	0.363	1.1472	0.696	1.0991	0.6386	0.8756	1.3232	0.2286	0	0	0.3667	NC_039907.1	42394669	42395355	-	LOC113689599	--	--
LOC113689603	0	0.8366	0	0	0	0	0.044	0	0	0	0	0	NC_039907.1	42649489	42651399	-	LOC113689603	--	--
LOC113689606	0.4026	0.3667	0.5795	0.4688	2.0501	1.7595	0.5897	1.2254	5.4904	0.8873	0.9584	0.8336	NC_039907.1	42762996	42765358	+	LOC113689606	--	--
LOC113689607	1.1449	0.4635	1.0254	0.1616	0.2159	0.5189	0.6099	0.9504	0.4864	0.2243	1.0903	0.2927	NC_039907.1	42794253	42797497	+	LOC113689607	--	--
LOC113689609	1.5939	0.5445	1.7208	2.5308	4.0583	4.412	9.0741	2.0675	3.8092	1.1417	3.0358	1.9253	NC_039899.1	39462475	39463161	-	LOC113689609	--	--
LOC113689611	0.0362	0.044	0.0208	0.023	0	0.1055	0	0	0	0	0	0	NC_039907.1	42859646	42863748	+	LOC113689611	--	--
LOC113689613	0.1748	0	0	0	0	0	0	0	0	0.0771	0	0	NC_039907.1	42943607	42944389	+	LOC113689613	--	--
LOC113689618	1.4573	2.4338	1.5283	1.2891	1.4576	0.9099	1.2475	1.1233	1.0348	1.3765	0.6939	0.9819	NC_039907.1	43078733	43083539	+	LOC113689618	--	--
LOC113689619	0	0	0	0.0538	0.0359	0	0.0676	0	0.0324	0	0	0	NC_039907.1	43086803	43089607	+	LOC113689619	--	--
LOC113689620	3.0348	3.8767	4.76	1.4622	1.5987	1.0977	1.087	2.5193	0.8803	1.8451	1.8934	0.9149	NC_039899.1	39488383	39489621	-	LOC113689620	--	--
LOC113689621	7.0747	6.5175	7.6205	4.5485	4.8589	4.9219	4.6265	5.4213	5.5602	6.2177	5.908	4.4174	NC_039907.1	43118646	43125415	-	LOC113689621	--	--
LOC113689623	1.0278	1.4687	1.375	0.2304	0.077	0.2114	0.3623	0.1757	0.1156	0.1066	0.1727	0.2365	NC_039907.1	43145377	43147640	-	LOC113689623	--	--
LOC113689626	5.4133	1407.95	14.293	0.7858	0.722	1.0365	0.6179	1.0272	1.0054	0.5454	0.3682	0.3203	NC_039907.1	43434122	43436103	-	LOC113689626	--	--
LOC113689628	0	0	0	0.1183	0	0	0.0744	0	0	0	0	0.0428	NC_039907.1	43510423	43511435	-	LOC113689628	--	--
LOC113689629	16.6653	13.3618	10.4579	11.9815	13.23	12.0301	11.9316	11.3863	10.3102	9.2441	8.8712	12.6659	NC_039907.1	43584939	43587976	+	LOC113689629	--	AP2/ERF-ERF
LOC113689633	2.4785	2.9209	3.0519	3.9586	3.7071	4.2185	4.0978	3.9724	3.6219	2.9637	3.5987	3.4778	NC_039907.1	43661767	43669153	-	LOC113689633	--	PHD
LOC113689634	9.5192	8.7712	6.2369	13.1337	14.6257	16.259	16.9164	30.5192	16.8187	11.2856	8.2836	18.4273	NC_039907.1	43708079	43708495	+	LOC113689634	--	--
LOC113689635	0	0	0	0	0	0	0.0535	0.1666	0.1023	0	0.1911	0	NC_039907.1	43755150	43756293	+	LOC113689635	--	--
LOC113689637	0.5981	0.0519	0.5412	1.2481	0.7252	0.8464	1.0923	0.8512	1.3068	1.3558	0.9764	1.2974	NC_039907.1	43979898	43980698	-	LOC113689637	--	--
LOC113689638	0	0.0165	0	0.0172	0	0	0	0.0225	0	0	0.0258	0	NC_039907.1	43981709	43984231	+	LOC113689638	--	--
LOC113689639	20.2572	16.1054	29.9867	4.0585	6.3997	7.2242	3.7783	6.7902	4.0073	2.3097	2.495	2.8817	NC_039907.1	44184187	44185257	+	LOC113689639	--	--
LOC113689640	0.266	0.4307	0.8167	4.9547	4.6649	2.738	5.8083	2.5758	3.322	7.5809	7.4292	6.4046	NC_039899.1	39866547	39867414	+	LOC113689640	--	--
LOC113689641	0	0	0	0	0	0.1023	0	0	0.1342	0	0	0	NC_039907.1	44253918	44254623	+	LOC113689641	--	--
LOC113689643	8.8167	7.0277	9.2433	5.3662	4.7079	5.2877	4.3735	4.422	4.7198	3.0766	2.4838	3.178	NC_039907.1	44372141	44374003	-	LOC113689643	--	--
LOC113689645	0	0	0	0	0	0	0	0.0525	0	0	0	0	NC_039907.1	44393012	44395389	-	LOC113689645	--	--
LOC113689646	0	0	0	0	0	0	0	0	0	0	0	0.0245	NC_039907.1	44408761	44410660	+	LOC113689646	--	--
LOC113689651	0.9812	0.5587	1.024	1.4411	0.6766	1.2865	0.98	0.7636	1.3132	0.865	0.9344	0.9877	NC_039907.1	44848302	44849417	-	LOC113689651	--	--
LOC113689652	0	0.0936	0	0.2937	0.1308	0	0.2463	0.128	0.2358	0.1359	0	0.0709	NC_039907.1	44905043	44905486	+	LOC113689652	--	FAR1
LOC113689658	0	0.0212	0.0201	0	0	0	0	0	0	0	0	0	NC_039899.1	40465831	40467896	-	LOC113689658	--	--
LOC113689660	8.9536	6.7038	3.7428	2.3369	1.2491	2.2872	1.078	1.0182	1.407	3.6763	3.0368	3.3299	NC_039907.1	45055967	45056865	+	LOC113689660	--	LOB
LOC113689665	0	0.0543	0	0	0	0	0	0	0	0	0	0	NC_039899.1	40692687	40694089	+	LOC113689665	--	--
LOC113689667	1.0124	1.3219	0.8744	3.7937	3.1362	1.2684	4.3277	4.2863	2.9421	0.714	0.6267	0.6755	NC_039907.1	45222627	45229468	-	LOC113689667	--	--
LOC113689669	0	0	0.0358	0	0.0528	0.0724	0	0	0	0	0	0	NC_039907.1	45795426	45796954	+	LOC113689669	--	NAC
LOC113689670	29.576	28.8082	38.2748	24.6559	20.3738	23.2197	23.0818	23.7486	24.7101	28.6459	26.4947	21.2404	NC_039907.1	45874223	45899666	+	LOC113689670	--	--
LOC113689671	40.5817	30.3544	12.3276	17.1927	21.1788	15.7034	14.3345	12.2169	14.1151	15.0348	16.6159	17.711	NC_039907.1	45260334	45264948	-	LOC113689671	--	--
LOC113689673	4.8586	4.2074	6.0784	3.4285	3.6399	3.6701	3.4746	3.5852	3.555	2.7497	3.77	4.4437	NC_039907.1	45400705	45405044	+	LOC113689673	--	--
LOC113689674	1.2314	0.9249	1.6419	1.595	2.0627	1.9828	0.6085	1.6275	0.9417	1.2284	0.9875	0.753	NC_039907.1	40812429	40817074	-	LOC113689674	--	--
LOC113689675	0.0793	0.1926	0	0.2518	0.1346	0.1849	0.3802	0.5267	0.1819	0.769	0.4531	0.4379	NC_039907.1	38283519	38285213	+	LOC113689675	--	--
LOC113689676	5.0472	4.9962	7.7882	4.7441	5.3973	4.8529	5.8877	3.9804	4.7475	3.7375	3.3164	4.4823	NC_039907.1	40216006	40219175	-	LOC113689676	--	mTERF
LOC113689677	1.1171	0.995	1.2435	0.9932	1.0745	1.2151	1.3091	1.6074	0.7973	0.8535	0.9219	0.6168	NC_039907.1	37982903	37983821	+	LOC113689677	--	--
LOC113689678	239.714	255.309	239.245	77.044	71.0037	75.6341	72.9729	88.6466	74.376	60.3346	60.9697	70.6844	NC_039907.1	1405678	1408438	-	LOC113689678	--	--
LOC113689679	6.1284	5.2105	5.8278	1.808	2.8858	2.4192	1.2004	1.6083	0.8768	0.5228	0.3012	0.655	NC_039907.1	39750270	39753708	-	LOC113689679	--	--
LOC113689680	21.0759	33.0766	26.4445	29.5533	27.2474	26.236	26.3156	25.0838	16.6952	30.7	23.3074	26.6261	NC_039907.1	43263990	43266556	+	LOC113689680	--	--
LOC113689681	38.3976	35.0801	34.3873	225.357	179.704	209.104	190.876	285.872	273.999	149.472	159.032	210.207	NC_039907.1	40920856	40923509	-	LOC113689681	--	--
LOC113689682	3.6884	3.671	1.1208	8.5241	15.8255	6.5077	4.5024	3.9975	4.1526	13.4579	20.1963	28.051	NC_039899.1	41140228	41140895	-	LOC113689682	--	C2H2
LOC113689683	6.8928	5.933	6.3124	5.653	7.6925	5.5664	5.7675	6.8484	7.0145	5.311	5.0651	4.3205	NC_039907.1	9509536	9519128	-	LOC113689683	--	--
LOC113689684	0	0	0	0.0414	0.0831	0.057	0.1825	0.0271	0.0748	0.1438	0.0311	0.0901	NC_039907.1	42995770	42998469	+	LOC113689684	--	--
LOC113689685	6.985	6.6159	8.2649	6.3083	10.9861	5.8628	3.7377	7.1285	5.3417	10.7337	12.388	11.2937	NC_039907.1	5758609	5762070	-	LOC113689685	--	--
LOC113689686	2.0662	1.2548	2.5344	0.3831	0.3921	0.6431	0.2563	0.5966	0.53	0.5317	0.3911	0.3543	NC_039907.1	36114846	36120178	+	LOC113689686	--	--
LOC113689687	0.2753	0.3264	0.2189	0.3247	0.3226	0.4507	0.2618	0.3156	0.3509	0.2311	0.1248	0.2051	NC_039907.1	36103703	36112520	+	LOC113689687	--	--
LOC113689688	13.5041	10.8882	19.1901	6.5327	7.6569	8.2711	8.5859	10.3517	8.4375	6.0284	7.2781	6.6898	NC_039907.1	36120757	36123428	-	LOC113689688	--	--
LOC113689689	13.3944	13.8731	16.2166	20.7427	18.6869	22.6677	26.9018	21.4008	22.7315	21.4325	21.4919	23.3028	NC_039907.1	38774418	38776547	+	LOC113689689	--	--
LOC113689690	5.5086	4.3253	7.4967	3.3218	5.289	4.0855	3.9123	4.9424	3.8722	3.8261	3.1263	3.0724	NC_039907.1	45405305	45408285	-	LOC113689690	--	--
LOC113689691	57.0848	37.0287	22.6343	16.0696	26.3451	16.9023	4.2899	3.996	4.7666	8.9767	12.0476	22.9734	NC_039899.1	41146170	41147278	-	LOC113689691	--	C2H2
LOC113689692	0.9709	0.9867	1.0838	0.7928	0.7231	0.7967	1.314	1.2172	0.8183	0.7861	0.7925	0.7385	NC_039907.1	35780587	35797906	+	LOC113689692	--	--
LOC113689693	0.3428	0.2637	0.2763	0.2903	0.4655	0.3329	0.2374	0.4742	0.3845	0.8461	0.5875	0.7045	NC_039907.1	4645000	4648112	+	LOC113689693	--	--
LOC113689695	4.246	4.305	4.0815	4.1592	3.4814	4.2357	3.1625	3.1365	3.0545	2.7915	2.6042	2.2849	NC_039907.1	43314831	43318499	+	LOC113689695	--	--
LOC113689697	0.3571	0	0.1371	0.0756	0	0	0	0.1976	0.091	0.2099	0	0.1095	NC_039907.1	36978121	36980681	-	LOC113689697	--	--
LOC113689698	0.0871	0	0	0	0	0	0	0	0.0666	0	0	0	NC_039907.1	36946782	36949560	-	LOC113689698	--	--
LOC113689699	4.2963	4.074	5.9456	3.2552	5.3735	4.6559	3.493	3.4414	3.5738	0.9303	1.2202	1.7342	NC_039907.1	39608193	39609100	-	LOC113689699	--	--
LOC113689700	0.1062	0	0.0408	0	0	0	0	0	0	0	0	0.0163	NC_039899.1	41281311	41284343	+	LOC113689700	--	--
LOC113689701	1.7426	2.3312	2.6174	0.7859	0.9216	1.1479	0.9484	1.1531	1.0429	1.0909	1.1063	0.8251	NC_039907.1	6788655	6796386	+	LOC113689701	--	--
LOC113689702	6.2254	7.5614	8.3712	3.5534	4.9825	4.7528	5.0685	3.3036	4.128	4.8282	5.7032	3.5536	NC_039907.1	39542328	39546348	+	LOC113689702	--	--
LOC113689703	8.6673	12.6135	8.0333	4.7326	4.4853	4.096	6.9251	4.6944	4.2841	5.8704	6.442	5.2285	NC_039907.1	4729972	4734817	+	LOC113689703	--	--
LOC113689704	12.6328	19.9588	11.5096	11.7734	11.9949	13.2283	11.9886	9.9647	12.2518	12.7582	13.3207	9.4656	NC_039907.1	40049015	40053516	+	LOC113689704	--	--
LOC113689705	17.7855	15.2047	20.5792	9.1451	5.196	9.0089	13.9373	9.8808	8.3177	10.8246	7.7193	5.8862	NC_039898.1	1530792	1533542	-	LOC113689705	--	--
LOC113689706	600.997	466.749	296.7	271.533	310.178	262.747	196.317	181.946	194.363	235.476	219.469	262.3	NC_039907.1	40598243	40599484	+	LOC113689706	--	--
LOC113689707	0.472	0.0573	0.0544	0.06	0	0	0	0	0	0	0	0	NC_039907.1	5198173	5199007	+	LOC113689707	--	--
LOC113689708	0	0	0	0	0	0	0.0606	0	0	0.0669	0	0	NC_039907.1	42148830	42150146	+	LOC113689708	--	--
LOC113689710	1.178	1.3847	1.9473	1.786	1.4836	1.7494	1.9432	2.0505	1.424	1.34	1.6646	1.5038	NC_039907.1	45498011	45501454	-	LOC113689710	--	--
LOC113689711	0.2905	0.2268	0.2151	0.0527	0.0704	0.0242	0	0	0	0.0366	0.079	0.0382	NC_039907.1	38770536	38772998	+	LOC113689711	--	--
LOC113689712	10.4049	7.5633	8.4029	8.7193	8.7533	8.5974	7.513	6.9932	7.1909	8.6307	9.0195	7.9622	NC_039907.1	3521233	3529135	-	LOC113689712	--	TRAF
LOC113689713	2.286	1.8454	2.4879	0.301	0.5205	0.4386	0.4232	0.1851	0.2558	0.172	0.0796	0.295	NC_039907.1	25287096	25289645	+	LOC113689713	--	--
LOC113689714	2.6382	3.574	2.7166	5.2198	3.5738	3.8729	6.0804	4.0853	5.5869	5.6354	6.5223	5.2526	NC_039907.1	4084857	4092009	-	LOC113689714	--	--
LOC113689715	0.047	0.2857	0.1083	0.0896	0	0.0548	0.1127	0.0781	0.036	0	0.0448	0	NC_039907.1	40235471	40237438	+	LOC113689715	--	--
LOC113689716	14.3802	11.7527	11.9845	11.2691	12.6182	13.7202	11.2171	11.8971	9.3568	6.5749	7.5201	7.4918	NC_039907.1	38426169	38427679	+	LOC113689716	--	--
LOC113689717	0.1199	0.7279	0.4831	0.203	0.1695	0.163	0.2235	0.1658	0.275	0.1057	0.1902	0.1471	NC_039907.1	45634933	45637849	-	LOC113689717	--	--
LOC113689718	2.5167	1.707	1.7689	0.9133	0.8322	0.9713	1.3579	1.031	0.7748	0.8644	0.8404	1.0076	NC_039907.1	39694587	39697836	+	LOC113689718	--	--
LOC113689719	1.0046	0.6355	0.8194	0.3988	0.3553	0.7806	0.8361	0.3127	0.3201	0.0738	0.6378	0.1541	NC_039907.1	42498373	42502492	-	LOC113689719	--	--
LOC113689720	0	0	0	0	0	0	0.0261	0	0	0	0	0	NC_039899.1	41375558	41378719	-	LOC113689720	--	--
LOC113689721	0.089	0.1621	0.1537	0.2261	0.3777	0.1037	0.4267	0.2216	0.4764	0.0785	0.2543	0.1229	NC_039907.1	35556484	35558634	+	LOC113689721	--	--
LOC113689722	17.8607	16.5781	9.6774	11.9625	13.6028	11.6579	11.6533	11.622	10.8554	7.0132	7.4644	7.9494	NC_039907.1	3591615	3594591	+	LOC113689722	--	--
LOC113689723	3.7449	3.214	2.2401	3.8097	3.9301	3.5348	3.0728	4.1885	3.3955	3.2026	2.4451	2.719	NC_039907.1	8824120	8831436	-	LOC113689723	--	--
LOC113689724	7.5503	6.5821	8.0985	8.3143	8.2683	7.3803	8.1247	8.1381	8.4748	10.682	11.191	8.3775	NC_039907.1	5610548	5615075	+	LOC113689724	--	--
LOC113689725	0.6312	0.5654	0.5088	0.2806	0.2813	0.2575	0.1765	0.3275	0.2896	0.153	0.2404	0.1888	NC_039907.1	40113591	40120186	+	LOC113689725	--	--
LOC113689726	4.0489	9.3178	8.7523	7.782	9.3442	8.3614	5.4485	8.3144	5.3778	10.1758	4.8027	10.394	NC_039907.1	44717131	44720983	-	LOC113689726	--	--
LOC113689727	0.0957	0.1163	0.1102	0	0	0	0.0765	0	0	0	0	0.0881	NC_039899.1	41398794	41399508	-	LOC113689727	--	--
LOC113689730	2.4462	0.099	0.2191	0.069	7.2895	4.5933	0.2606	0.2256	0.2079	5.3194	0.3624	4.3274	NC_039907.1	40086696	40091047	+	LOC113689730	--	--
LOC113689731	228.335	180.698	200.887	94.3981	98.0359	103.963	90.7585	106.425	89.0093	96.1673	92.5311	109.87	NC_039907.1	36765702	36767063	+	LOC113689731	--	--
LOC113689732	3.7595	3.295	3.7389	4.3412	3.4082	4.4812	4.9495	6.4901	6.1094	4.7454	3.6615	4.4428	NC_039907.1	40357273	40360378	-	LOC113689732	--	--
LOC113689733	7.9945	6.6282	8.0052	12.7816	15.4579	12.3556	11.9698	8.9738	9.2769	13.2374	11.4858	17.5296	NC_039907.1	36888334	36890302	-	LOC113689733	--	--
LOC113689734	2.3688	3.956	7.209	4.9968	6.8209	7.8384	5.6779	6.2503	6.1461	5.2951	5.3976	5.9949	NC_039907.1	42791699	42794456	+	LOC113689734	--	--
LOC113689735	0	0.0497	0.0157	0	0	0.0318	0	0	0.0208	0	0.026	0	NC_039899.1	41475458	41479742	+	LOC113689735	--	--
LOC113689736	0	0.1864	0.1515	0.0278	0.6326	0.0511	0	0.1092	0	0	0	0	NC_039907.1	35834276	35842638	-	LOC113689736	--	--
LOC113689737	1.1062	1.0661	1.4123	0.7484	0.9388	1.1771	1.5948	1.0181	1.2138	1.1024	0.8702	0.9516	NC_039907.1	43413762	43417492	-	LOC113689737	--	--
LOC113689738	8.856	8.9224	11.4199	5.2875	9.1786	6.3498	6.3259	7.555	7.0222	7.9151	5.7907	2.9671	NC_039907.1	43407165	43411851	-	LOC113689738	--	--
LOC113689739	0.3342	0.5277	0.5772	0.1273	0.0567	0.5063	0.6408	0.6103	0.2044	0.1178	0.5092	0.0923	NC_039907.1	43412123	43413146	+	LOC113689739	--	--
LOC113689740	0	0.4986	0.0278	0	2.2545	0	0.1158	0.3208	0	0.1703	0.138	0.1778	NC_039907.1	33801661	33803649	+	LOC113689740	--	--
LOC113689741	0.9268	0.3897	1.3135	0.1811	1.0286	0.7478	0.2278	1.1836	1.7446	0.1885	0.0679	1.4762	NC_039907.1	42029253	42032455	-	LOC113689741	--	--
LOC113689742	0	1.2719	0.0431	0	0	0	0	0	0	0	0	0	NC_039907.1	6021452	6025405	-	LOC113689742	--	--
LOC113689743	0	0	0.1351	0.0497	0.0664	0.0456	0.1875	0	0	0	0	0	NC_039899.1	41483418	41484841	-	LOC113689743	--	HB-WOX
LOC113689745	0.7916	0.9429	1.0868	2.6876	3.3848	1.7386	2.7001	2.4768	2.5843	4.6163	2.6673	3.7825	NC_039907.1	43506765	43509594	-	LOC113689745	--	--
LOC113689746	22.233	18.7077	22.132	16.0766	14.9475	16.3509	15.9448	15.6213	15.1588	15.5264	16.9632	13.1578	NC_039907.1	41228891	41231192	-	LOC113689746	--	--
LOC113689747	0.4302	0.3733	0.7255	0.0781	0.1565	0.1612	0.1228	0.102	0.0705	0.0813	0.0585	0.0283	NC_039907.1	39547426	39551730	+	LOC113689747	--	--
LOC113689748	0.1631	0.1486	0.0939	0.0518	0	0.0951	0	0.1354	0	0	0	0.0751	NC_039907.1	10517451	10518289	+	LOC113689748	--	--
LOC113689749	5.1256	4.0058	5.8782	2.5882	3.744	3.3786	4.8339	4.0806	3.3414	2.4075	3.1607	3.5958	NC_039907.1	39456384	39460153	-	LOC113689749	--	Trihelix
LOC113689750	3.1323	2.7899	3.6069	2.5861	3.1014	2.5858	3.0032	2.3835	1.9961	2.4392	1.6405	1.9458	NC_039907.1	32340610	32345639	+	LOC113689750	--	--
LOC113689751	14.5775	10.9036	16.9763	1.883	2.0969	3.4555	2.0399	0.6837	0.7558	0.0726	0.1569	0.2274	NC_039907.1	3083689	3085012	+	LOC113689751	--	--
LOC113689752	0.6216	237.113	2.6127	0	0	0.0724	0	0.0516	0	0	0	0	NC_039899.1	42124957	42126377	+	LOC113689752	--	--
LOC113689753	25.5964	24.6858	31.2696	30.6082	28.3439	28.6782	28.0463	26.5852	30.0213	31.8605	31.1128	27.9663	NC_039907.1	39416582	39424614	-	LOC113689753	--	--
LOC113689754	16.1673	15.0698	15.8222	38.36	36.1422	38.1521	38.7701	39.6876	37.5221	32.3835	27.4071	27.6233	NC_039907.1	39474583	39488035	-	LOC113689754	--	--
LOC113689755	1.1283	1.2033	2.8837	2.8838	3.3398	3.4959	3.9358	4.0664	3.5987	2.2319	2.2275	2.5959	NC_039907.1	39471919	39474405	+	LOC113689755	--	--
LOC113689756	0.0952	0	0.0548	0	0	0	0	0	0	0	0	0	NC_039907.1	41579916	41580746	-	LOC113689756	--	--
LOC113689757	6.6254	6.1391	8.6913	8.0686	8.6954	10.6273	12.7158	10.7733	11.3348	10.2364	11.708	11.5347	NC_039907.1	31877909	31881106	-	LOC113689757	--	--
LOC113689758	0.1801	0.875	0	0	0	0	0	0	0	0	0	0	NC_039899.1	42227367	42228326	-	LOC113689758	--	--
LOC113689759	0.4633	0.1279	0.4365	0.107	0.1787	0.0491	0.1683	0.0699	0.0644	0.0371	0.0401	0	NC_039907.1	40336563	40338770	+	LOC113689759	--	--
LOC113689760	4.2126	3.3462	7.1008	2.3846	1.8006	2.7039	2.5122	2.6608	1.9143	1.0495	1.0029	1.3695	NC_039907.1	34960215	34965302	+	LOC113689760	--	--
LOC113689761	0	0	0.009	0.0199	0.0133	0.0091	0	0.026	0.012	0	0	0	NC_039907.1	34945474	34951311	+	LOC113689761	--	--
LOC113689762	4.7918	4.5338	4.7783	2.6022	2.4755	2.2056	2.275	2.4213	3.0803	3.1836	2.6453	1.7576	NC_039907.1	1820715	1826845	-	LOC113689762	--	--
LOC113689764	0.0745	0.3467	0.0786	0.0552	0.0527	0.1085	0.0793	0.0721	0.0285	0.1094	0.1064	0.1428	NC_039907.1	44524242	44533037	+	LOC113689764	--	--
LOC113689765	0.4682	0.3791	0.4493	0.223	0.5961	0.3865	0.4988	0.4535	0.1492	0.516	0.3716	0.377	NC_039907.1	4764053	4772102	+	LOC113689765	--	NAC
LOC113689767	2.4611	2.8255	3.7659	3.8327	3.2905	3.7132	3.3403	2.9107	3.6611	4.161	3.4995	3.7077	NC_039907.1	33497551	33502758	+	LOC113689767	--	--
LOC113689768	3.3116	3.8395	4.4683	2.4856	2.4415	2.3196	3.3676	2.527	2.4558	2.0347	2.8351	2.4012	NC_039907.1	32426974	32430432	-	LOC113689768	--	--
LOC113689769	0.0261	0	0.0451	0.0166	0	0.0152	0	0	0	0.023	0.0497	0	NC_039907.1	38693695	38699462	-	LOC113689769	--	--
LOC113689770	0.1727	0.4195	0.7623	0.2376	0.4152	0.3857	0.207	0.0478	0.1541	0	0.0548	0.1059	NC_039907.1	38685709	38693784	+	LOC113689770	--	--
LOC113689771	0.809	0.524	0.1553	0	0.0915	0.2829	0.0862	0.0895	0.0412	0.0475	0.2054	0.1241	NC_039907.1	38505228	38506762	+	LOC113689771	--	bHLH
LOC113689772	9.8009	5.6999	8.895	8.2291	9.5163	11.0838	10.8172	11.7905	11.8143	17.2071	13.8417	12.2301	NC_039907.1	43104760	43106181	-	LOC113689772	--	--
LOC113689774	2.2221	2.1591	2.5872	2.9166	3.3108	3.0214	3.393	2.7875	2.4546	2.2636	2.8214	3.84	NC_039907.1	37590359	37594578	-	LOC113689774	--	--
LOC113689775	0.3621	0.1649	0.5004	0.23	0.1383	0.2321	0.1447	0.1954	0.1523	0.1915	0.1379	0.15	NC_039907.1	1593846	1608904	+	LOC113689775	--	--
LOC113689776	3.6951	1.4997	3.3314	4.9682	6.0425	5.5354	6.2071	4.9827	4.5074	4.1155	3.8621	5.4658	NC_039907.1	1576947	1586276	+	LOC113689776	--	--
LOC113689778	0.0594	0.0361	0	0.1509	0.2017	0.1731	0	0	0.0454	0.0524	0.1697	0.0547	NC_039907.1	42476286	42477437	-	LOC113689778	--	--
LOC113689779	4.2951	4.3791	4.8197	1.4734	1.5433	1.9183	1.6533	2.2122	2.6373	2.0452	1.6719	1.3993	NC_039907.1	42897648	42903501	-	LOC113689779	--	--
LOC113689780	1.5122	1.5244	2.4901	1.1332	1.2064	1.6214	0.7249	1.8327	0.9482	1.0131	0.7488	0.9185	NC_039907.1	1201850	1204112	+	LOC113689780	--	--
LOC113689781	2.3669	2.3091	2.7546	1.1514	0.8976	1.2179	0.9054	1.5886	1.3479	0.9323	1.2229	0.8806	NC_039907.1	1205496	1210303	+	LOC113689781	--	--
LOC113689783	2.9136	2.7444	3.4065	2.4358	1.8167	2.3562	2.3992	2.394	2.5692	2.5685	2.4348	1.929	NC_039907.1	4918636	4923364	-	LOC113689783	--	--
LOC113689785	0	0	0	0	0	0.0157	0	0	0	0	0	0	NC_039907.1	28633267	28636568	+	LOC113689785	--	--
LOC113689786	0	0	0	0.0369	0	0.0338	0	0.1446	0	0	0.1106	0.1603	NC_039907.1	28638609	28640954	+	LOC113689786	--	--
LOC113689787	0.3241	0.3346	0.5411	0.1235	0.0275	0.0378	0.0259	0	0.0991	0.0571	0.0617	0.0447	NC_039907.1	4036589	4046431	-	LOC113689787	--	--
LOC113689788	0	0	0	0	0.1079	0	0.1015	0	0	0	0.121	0	NC_039899.1	2901150	2902816	+	LOC113689788	--	--
LOC113689789	19.474	21.123	7.6278	23.517	24.553	18.0043	14.9986	12.3967	9.7732	8.914	8.6929	10.4688	NC_039907.1	41906717	41908907	-	LOC113689789	--	--
LOC113689790	20.5897	22.2426	22.4543	35.4412	34.078	30.7247	34.713	23.766	32.0638	45.8211	48.3159	38.8221	NC_039907.1	38806318	38814224	-	LOC113689790	--	--
LOC113689791	0	0	0	0	0	0	0	0	0	0	0	0.0308	NC_039907.1	38815058	38816081	-	LOC113689791	--	--
LOC113689792	3.659	4.0192	4.6532	2.1218	2.5113	3.0593	2.11	2.5357	2.7252	2.4403	2.0301	1.3909	NC_039907.1	40030628	40036116	-	LOC113689792	--	--
LOC113689793	3.8394	3.3689	3.666	1.7442	1.6814	1.8711	2.0524	1.8602	1.839	1.5418	1.0409	1.0122	NC_039907.1	32248585	32258360	-	LOC113689793	--	--
LOC113689794	1.0233	4.8984	0.1733	0	0	0.0351	0.0481	0	0	0	0	0	NC_039907.1	2493592	2494728	-	LOC113689794	--	--
LOC113689795	0.0801	0.0973	0	0.1527	0	0.1401	0.1281	0.1996	0	0	0	0	NC_039899.1	42507870	42509938	+	LOC113689795	--	--
LOC113689796	1.98	1.5423	2.0322	1.2028	1.3517	1.2291	0.791	1.8938	1.4484	0.7589	0.7378	1.1488	NC_039907.1	45248000	45250613	+	LOC113689796	--	--
LOC113689797	14.15	12.1008	23.9428	11.3098	9.0681	12.06	6.845	15.1826	14.7962	12.9834	13.3832	13.1994	NC_039907.1	38288784	38289800	-	LOC113689797	--	--
LOC113689799	1.3094	1.0073	1.0388	2.1253	1.9757	2.2213	2.4412	0.9662	1.6467	1.77	2.0228	2.2896	NC_039907.1	33585778	33593615	-	LOC113689799	--	--
LOC113689800	399.847	334.864	357.443	322.981	305.015	301.358	192.295	288.42	215.088	270.509	255.713	456.776	NC_039907.1	38743652	38744710	-	LOC113689800	--	AP2/ERF-ERF
LOC113689801	2.7431	2.8153	2.606	2.5087	2.5609	2.6535	2.2136	2.5732	2.9998	2.5391	2.9779	2.7517	NC_039907.1	42349223	42352290	+	LOC113689801	--	--
LOC113689802	2.9525	3.2922	3.9852	2.0596	2.6701	2.7077	1.7403	3.3751	1.2585	0.9814	1.475	1.7149	NC_039907.1	42352385	42355769	-	LOC113689802	--	--
LOC113689803	92.6185	87.5275	61.444	97.5367	94.4465	94.8638	67.5203	82.1167	82.3325	91.578	85.0494	124.738	NC_039907.1	38924867	38925735	-	LOC113689803	--	--
LOC113689804	5.8985	8.4813	6.5926	5.5641	6.184	4.3977	5.0594	5.4007	5.4395	7.1881	8.2604	6.985	NC_039907.1	31831629	31834310	+	LOC113689804	--	--
LOC113689805	0.0552	0.0335	0.0636	0	0.0469	0.0322	0	0	0.0422	0.0487	0.0526	0.0763	NC_039899.1	43104513	43108561	+	LOC113689805	--	--
LOC113689806	5.712	5.0772	6.8467	5.8043	5.9495	6.4453	6.8458	6.7678	5.2418	4.4404	4.1538	5.3045	NC_039907.1	45071662	45074627	-	LOC113689806	--	--
LOC113689807	0	0	0.1922	0.0236	0	0	0.0296	0.0308	0.0284	0	0	0	NC_039907.1	39673782	39675626	-	LOC113689807	--	--
LOC113689808	3.48	2.575	1.3588	0.8129	1.5277	1.958	1.7578	1.6271	2.6001	1.5163	1.2189	0.6994	NC_039898.1	1605852	1619203	-	LOC113689808	--	--
LOC113689809	0	0.0358	0.1019	0.0749	0	0	0	0.049	0.0902	0	0.618	0.0543	NC_039907.1	45110836	45113518	-	LOC113689809	--	--
LOC113689810	2.158	1.7973	1.207	2.8586	2.0408	2.2995	2.0198	6.1933	3.0177	3.6962	10.0991	4.8799	NC_039907.1	45536956	45539591	-	LOC113689810	--	--
LOC113689811	2.2363	2.084	2.4865	1.1999	0.8508	1.0111	1.2015	1.4084	0.6487	0.5099	0.7711	0.8871	NC_039907.1	33200670	33203476	-	LOC113689811	--	--
LOC113689812	3.999	4.3715	3.9033	3.8459	2.9091	3.7064	3.3473	3.5727	3.4951	4.8012	2.5751	2.7164	NC_039907.1	38270074	38282365	+	LOC113689812	--	--
LOC113689813	2.3276	2.1575	1.9045	2.6972	2.9458	2.5462	2.7081	3.4238	3.8099	5.8319	6.883	5.7874	NC_039907.1	43593739	43597009	+	LOC113689813	--	--
LOC113689814	31.3278	22.9556	22.6872	16.5136	17.8873	14.2842	12.2637	14.7861	15.3293	21.155	21.5976	21.5836	NC_039907.1	38433810	38435004	+	LOC113689814	--	--
LOC113689815	0.6369	0.2461	0.5334	0.0735	0.0983	0	0	0	0	0	0	0	NC_039907.1	37915546	37920192	-	LOC113689815	--	--
LOC113689816	14.5349	11.9548	14.0358	14.828	18.5522	15.406	18.9288	15.4863	18.2048	16.6475	18.9638	15.9569	NC_039907.1	42557650	42558247	+	LOC113689816	--	--
LOC113689817	0.2123	0.1289	0.1019	0	0.03	0	0	0	0.0271	0	0	0	NC_039907.1	4683491	4688039	+	LOC113689817	--	--
LOC113689818	0.826	0.4658	0.7983	0.637	0.4256	0.4126	0.2593	0.6612	0.564	0.2601	0.3652	0.4751	NC_039907.1	39206224	39208659	+	LOC113689818	--	TCP
LOC113689819	0.4337	0.3161	0.4994	0.9916	0.8098	1.6681	0.0693	0.9361	0.2653	0.4588	0.0826	0.8382	NC_039899.1	43111859	43112868	+	LOC113689819	--	LOB
LOC113689822	3.8972	4.1522	9.8022	0.3908	1.0445	1.3945	2.1851	1.9865	1.6209	0.6027	0.9115	1.1641	NC_039907.1	18403300	18405347	-	LOC113689822	--	--
LOC113689823	0.4312	0.8011	0.7887	0.3061	3.2293	0.34	0.2027	0.2948	0.291	0.3578	0.5798	0.572	NC_039907.1	33097332	33104022	-	LOC113689823	--	--
LOC113689824	0.1614	0.8332	0.395	0.1538	1.0274	0.4233	0.4192	0.134	0.3703	0.5336	0.7686	0.6499	NC_039907.1	38002969	38005714	-	LOC113689824	--	--
LOC113689825	0.0828	0.0251	0.0238	0.1578	1.7921	0.193	0.0662	0.7905	0.19	0	0	0.0762	NC_039907.1	37995542	37998052	-	LOC113689825	--	--
LOC113689826	114.166	86.0776	69.8803	152.105	163.839	145.25	144.335	119.644	103.537	121.082	131.364	170.346	NC_039907.1	42873379	42875223	+	LOC113689826	--	NAC
LOC113689827	2.4408	3.3538	1.9022	0.9238	0.7114	0.6321	1.4577	0.5526	0.773	0.6303	0.7513	0.5219	NC_039907.1	42128620	42132070	+	LOC113689827	--	--
LOC113689828	0	0	0	0	0.03	0.0206	0	0	0	0	0	0.0326	NC_039899.1	43176895	43181218	-	LOC113689828	--	--
LOC113689829	0.195	0.1184	0.5988	0.1238	0.1241	0.1326	0.1688	0.1484	0.087	0.043	0.0464	0.0224	NC_039907.1	38883554	38888375	+	LOC113689829	--	--
LOC113689830	2.1231	2.0731	2.8044	1.2427	1.5193	1.3585	1.0145	1.296	1.3212	1.6515	1.3281	1.3984	NC_039907.1	5011201	5032275	+	LOC113689830	--	--
LOC113689831	6.5099	5.228	3.7976	4.1345	7.8149	5.3409	4.517	8.8529	5.4697	4.2665	3.8746	6.3261	NC_039907.1	38107598	38109693	+	LOC113689831	--	--
LOC113689832	0	0	0.0162	0.0179	0.0477	0.0164	0.0225	0	0.043	0	0	0.1423	NC_039907.1	41027192	41032186	+	LOC113689832	--	--
LOC113689833	37.7265	29.8748	42.8836	36.5417	33.4521	37.9135	48.6301	31.3183	31.552	32.4913	38.8512	38.7474	NC_039907.1	40274976	40276802	-	LOC113689833	--	--
LOC113689834	27.2985	22.8461	30.036	60.8708	67.5615	68.2083	69.0647	74.2423	69.4976	85.7974	86.508	68.9497	NC_039907.1	40271470	40273583	+	LOC113689834	--	--
LOC113689835	22.1873	22.9539	24.7373	23.628	24.0546	25.005	23.9742	22.2082	23.7984	25.2081	25.1935	20.0963	NC_039907.1	16846111	16858281	+	LOC113689835	--	--
LOC113689836	0	0.3268	0.1033	0	0.1523	0.0784	0	0.0745	0.1029	0.0791	0.1708	0.0206	NC_039899.1	43243427	43244952	-	LOC113689836	--	--
LOC113689837	3.1872	2.6079	2.7816	2.2159	1.8792	2.1701	1.7156	1.671	2.3091	2.6027	1.3418	1.6673	NC_039907.1	37560249	37563430	+	LOC113689837	--	--
LOC113689840	5.2586	5.1097	4.1492	4.6014	4.8266	4.4944	5.1664	6.1439	5.1534	3.6057	3.0046	3.1367	NC_039907.1	6672782	6677209	+	LOC113689840	--	--
LOC113689841	0.175	3.0189	0.1209	0.0222	0.0297	0	0.0559	0.0291	0	0.0926	0.2	0.0161	NC_039907.1	40344359	40346881	+	LOC113689841	--	--
LOC113689842	6.3665	7.0884	6.0712	6.1072	5.6847	6.2219	5.2988	7.267	4.7673	2.9816	3.4734	5.3098	NC_039907.1	40349059	40350764	+	LOC113689842	--	--
LOC113689843	0	0.1099	0.2084	0	0.0384	0.1845	0.1084	0	0.0346	0	0.0862	0.0416	NC_039907.1	1850055	1851651	+	LOC113689843	--	--
LOC113689844	2.7628	2.4138	1.7024	7.2649	7.7337	6.2422	7.9004	4.0237	6.7833	7.0077	9.3238	7.9623	NC_039907.1	6975690	6977320	-	LOC113689844	--	--
LOC113689845	7.6417	5.7226	8.8147	7.7226	6.7704	8.0637	8.4572	7.9725	7.838	7.1236	5.8266	6.5218	NC_039907.1	42531172	42537376	-	LOC113689845	--	--
LOC113689846	23.5073	12.3909	14.2541	19.9782	25.6049	22.3235	25.9201	18.2888	23.5929	32.1362	42.4644	35.6207	NC_039907.1	39850126	39852642	-	LOC113689846	--	--
LOC113689848	9.9067	5.8469	10.1628	9.0832	9.0295	9.3099	5.7136	10.5985	7.2026	7.2881	6.8762	7.0304	NC_039907.1	40397837	40400881	-	LOC113689848	--	WRKY
LOC113689850	17.2272	22.8458	16.3291	26.0501	30.1365	25.4727	34.1771	23.154	26.5278	27.3778	28.6813	29.0659	NC_039907.1	37903851	37905419	+	LOC113689850	--	--
LOC113689851	24.3071	17.112	10.7506	12.8933	16.4228	13.8876	11.4466	16.2328	16.0962	19.6327	17.9747	12.3721	NC_039907.1	43191823	43193802	-	LOC113689851	--	--
LOC113689852	0.0783	0	0.0451	0	0.1994	0.0913	0	0	0	0	0	0	NC_039907.1	4610279	4611273	-	LOC113689852	--	--
LOC113689853	0.6242	0.4136	0.5881	4.1448	2.649	3.3731	5.7585	3.2977	2.7775	6.5037	5.0259	5.9538	NC_039907.1	31028577	31030211	-	LOC113689853	--	--
LOC113689854	0	0	0	0	0.0499	0	0	0	0	0	0.1121	0.0812	NC_039907.1	31024079	31039678	-	LOC113689854	--	--
LOC113689855	0.0584	0.0177	0	0	0	0.0681	0.0467	0	0	0.103	0.0278	0.0403	NC_039907.1	33726489	33735767	-	LOC113689855	--	--
LOC113689856	1.4541	1.6484	1.0326	0.708	0.617	0.5367	0.426	0.845	0.4448	0.4273	0.1385	0.2453	NC_039907.1	25629695	25636516	-	LOC113689856	--	--
LOC113689857	0.2568	0.3119	0.4436	3.5474	3.8142	3.5916	2.2058	7.4616	3.2405	0.7358	0.7337	1.4476	NC_039899.1	43676260	43677396	-	LOC113689857	--	--
LOC113689858	13.0382	10.7479	7.3347	14.8236	17.85	16.7899	13.7306	18.3113	21.5435	15.3003	18.0339	16.956	NC_039907.1	43091857	43094954	-	LOC113689858	--	--
LOC113689859	2.2248	2.8625	1.129	1.7003	1.9202	1.7359	1.5064	2.3164	1.4707	1.0305	0.395	1.9954	NC_039907.1	36914450	36916264	-	LOC113689859	--	--
LOC113689860	27.6191	32.4303	31.9674	23.9146	22.0008	28.1202	15.4496	27.8325	28.8176	28.5848	17.256	19.421	NC_039907.1	43540490	43543547	+	LOC113689860	--	--
LOC113689861	0.7562	0.0957	0.0726	0.4603	0.5349	0.2754	0.4028	0.3924	0.2651	0	0	0.116	NC_039907.1	40070653	40077859	-	LOC113689861	--	--
LOC113689862	10.572	6.2273	7.094	3.2814	2.5636	2.9645	3.9377	4.6191	3.1002	3.8541	2.3466	2.6701	NC_039907.1	29518831	29520067	-	LOC113689862	--	--
LOC113689863	4.8918	4.1155	4.9354	2.7362	2.6281	2.6414	3.3348	2.7197	3.3291	3.7585	2.9916	3.1389	NC_039907.1	42273636	42277487	-	LOC113689863	--	--
LOC113689864	0.0398	0.0242	0	0	0	0	0	0.0331	0	0	0	0	NC_039907.1	36636718	36638435	-	LOC113689864	--	--
LOC113689865	0.066	0.02	0.038	0	0.028	0.0192	0	0	0	0	0.0314	0	NC_039907.1	38666214	38671731	-	LOC113689865	--	--
LOC113689866	1.0226	0.621	0.3707	1.8522	7.1039	1.7657	0.9381	1.1005	0.811	1.202	2.8133	4.1827	NC_039907.1	38662479	38664522	-	LOC113689866	--	--
LOC113689869	4.4334	4.2629	5.2913	3.3436	2.1948	3.041	2.7674	3.1053	3.1078	3.0127	4.0019	2.0825	NC_039907.1	42411738	42414111	-	LOC113689869	--	SBP
LOC113689872	0	12.4892	0.0637	0	0	0	0	0	0	0	0	0	NC_039907.1	37133477	37134587	-	LOC113689872	--	--
LOC113689873	0.7513	0.4106	0.1946	0.167	0.3188	0.2627	0.1201	0.0624	0.0575	0.2318	0.0715	0.2074	NC_039907.1	44833972	44838476	-	LOC113689873	--	--
LOC113689874	0	0.0364	0.0345	0	0	0.035	0.0479	0.0996	0	0	0.1714	0.0276	NC_039899.1	44238302	44239442	-	LOC113689874	--	--
LOC113689875	0.1132	0.0917	0.0869	0.0479	0.0961	0.088	0.1508	0.0313	0.0866	0.0666	0	0	NC_039907.1	39668062	39670704	-	LOC113689875	--	--
LOC113689876	0.2218	0.1178	0.383	0.2817	0.3058	0.2908	0.2436	0.2301	0.2968	0.0977	0.0792	0.102	NC_039907.1	45317598	45320066	-	LOC113689876	--	--
LOC113689877	0.4488	0.8858	0.9367	0.7126	0.8094	0.7192	0.5379	0.5588	0.6006	0.2967	0.8013	1.3165	NC_039907.1	34005800	34008162	-	LOC113689877	--	--
LOC113689878	0	0.0647	0.0307	0	0	0	0.0426	0	0	0	0	0	NC_039907.1	44821969	44824296	+	LOC113689878	--	--
LOC113689879	12.7655	11.7916	16.8411	8.1074	9.3167	8.6474	7.7425	8.3708	7.4652	7.5339	10.4538	7.5194	NC_039907.1	40776122	40782185	+	LOC113689879	--	--
LOC113689880	44.834	36.2097	93.7724	56.5063	57.0512	67.3942	97.0397	63.0741	55.9758	29.656	39.7123	41.7676	NC_039907.1	40782555	40784167	-	LOC113689880	--	--
LOC113689881	2.147	4.1244	0.8325	7.5134	14.2052	6.8173	2.5556	3.5282	4.0879	3.5923	3.0877	2.7017	NC_039907.1	29932384	29936771	+	LOC113689881	--	--
LOC113689882	0.451	2.3966	0.3571	0	0	0.0329	0	0.0468	0	0	0	0	NC_039899.1	44246075	44247572	-	LOC113689882	--	--
LOC113689883	1.2691	0.6016	1.7466	0.6094	0.5517	0.7035	0.8409	0.7452	0.4971	0.7095	0.3832	0.4843	NC_039907.1	36344554	36347995	+	LOC113689883	--	--
LOC113689885	0	0.1155	0.1095	0	0	0	0	0	0	0	0.181	0	NC_039907.1	18639450	18643339	+	LOC113689885	--	--
LOC113689887	6.4259	6.2011	8.3373	5.0874	5.4163	5.027	5.8024	5.2978	4.3083	4.5784	5.4068	4.2733	NC_039907.1	40239119	40244678	-	LOC113689887	--	--
LOC113689888	2.3415	2.0514	2.3427	2.9741	2.2152	2.3486	3.1283	2.6766	3.0822	3.0793	3.6188	3.3736	NC_039907.1	38916207	38922643	+	LOC113689888	--	--
LOC113689889	7.0175	5.0757	4.9257	3.906	4.2828	4.1582	4.7249	5.3673	4.4319	4.2749	2.8908	4.2631	NC_039907.1	45730988	45733788	+	LOC113689889	--	GARP-G2-like
LOC113689890	0.0961	0.4086	0.3874	0.2442	0.4079	0.2241	0.384	0.3192	0.147	0.2542	0.2746	0.3096	NC_039899.1	44375539	44376441	-	LOC113689890	--	--
LOC113689891	0	0.0796	0.0377	0.0833	0	0.0382	0.1048	0.1633	0	0.2312	0	0.1508	NC_039907.1	44555756	44556907	+	LOC113689891	--	--
LOC113689892	1.1644	1.4143	1.0233	0.5838	0.5071	0.5803	0.759	0.5088	0.5858	0.7294	0.6857	0.5217	NC_039907.1	41602846	41608137	+	LOC113689892	--	--
LOC113689893	0.4882	0.2372	0.1967	0.062	0	0.1707	0.117	0.0405	0.0373	0	0.093	0	NC_039907.1	38893809	38896107	+	LOC113689893	--	NAC
LOC113689894	0.4897	0.632	0.7402	0.5832	0.7274	0.8205	1.5652	0.4574	0.6086	0.3778	0.6995	0.9296	NC_039907.1	38899120	38900237	-	LOC113689894	--	--
LOC113689895	0.6437	0.7463	1.7016	1.0035	0.7698	1.0401	0.5377	0.6073	0.8727	0.7739	0.3065	0.3905	NC_039907.1	43196288	43198988	+	LOC113689895	--	--
LOC113689896	0	0.0118	0.0112	0	0	0	0	0	0	0	0	0	NC_039899.1	44972556	44976167	+	LOC113689896	--	--
LOC113689897	0.1817	0.0903	0.1712	0.021	0.042	0.0192	0	0.0274	0.0253	0.0437	0.0315	0.0076	NC_039907.1	112594	116852	+	LOC113689897	--	--
LOC113689898	3.8673	5.3022	5.9716	2.9771	2.9838	2.9024	3.1836	3.1618	3.3608	2.5312	2.79	2.5075	NC_039907.1	40425985	40429960	-	LOC113689898	--	RWP-RK
LOC113689899	81.7987	50.8126	79.8888	51.1663	64.8176	52.2242	43.4716	36.0335	32.4792	32.6908	32.4269	39.809	NC_039907.1	33909215	33911133	+	LOC113689899	--	--
LOC113689900	1.2609	1.1074	1.1951	0.6283	1.136	1.2209	0.6975	0.9823	0.9198	0.9235	0.5912	0.7409	NC_039907.1	39581055	39586070	-	LOC113689900	--	--
LOC113689901	57.578	48.7439	75.3802	198.407	246.861	191.121	206.214	219.04	207.59	304.554	350.862	320.012	NC_039907.1	35676532	35677447	-	LOC113689901	--	MYB-related
LOC113689902	4.167	5.368	0.0364	0.0401	0.2679	0.3311	0.0504	0.0524	0.0483	0.0557	0.1202	0.0872	NC_039907.1	38540301	38541645	+	LOC113689902	--	bHLH
LOC113689903	9.3521	8.3644	9.7903	6.9114	10.1739	7.9765	9.1026	7.0577	9.2324	8.8441	11.6585	10.993	NC_039907.1	36272485	36274540	+	LOC113689903	--	--
LOC113689905	7.9942	5.6475	7.1391	2.7976	2.7692	1.7588	3.1937	2.167	3.1191	2.3012	2.4081	2.3272	NC_039907.1	44458239	44459077	-	LOC113689905	--	--
LOC113689906	0	0.1796	0.1703	0	0	0	0.0473	0	0	0.0521	0	0	NC_039907.1	40423793	40424949	-	LOC113689906	--	--
LOC113689908	0.0867	0	0	0	0.0736	0	0	0.144	0.1327	0	0	0	NC_039907.1	42625358	42627107	+	LOC113689908	--	--
LOC113689909	9.5647	8.3013	7.4367	4.7592	5.8165	4.7837	4.152	4.5171	3.7436	2.9047	2.3847	2.7291	NC_039907.1	10618586	10629134	-	LOC113689909	--	--
LOC113689912	22.3273	20.9208	24.237	21.4156	19.7262	19.5311	22.9326	20.5614	21.8845	20.8488	21.9885	19.4244	NC_039907.1	44199489	44211348	-	LOC113689912	--	--
LOC113689913	6.8855	7.1036	5.684	5.7955	7.111	7.6864	8.6168	7.0932	6.6613	6.6551	6.9519	7.7109	NC_039907.1	45766052	45768430	+	LOC113689913	--	--
LOC113689914	15.0003	12.924	16.2229	6.0503	4.4223	5.3469	5.523	5.5198	4.7764	4.5781	4.394	3.762	NC_039907.1	36572528	36577814	+	LOC113689914	--	--
LOC113689915	0.8497	0.3333	0.7543	0.0899	0.0451	0.196	0.099	0.1176	0.0812	0.0312	0.118	0	NC_039907.1	3378706	3383985	+	LOC113689915	--	--
LOC113689916	0.0871	0.1322	0.1003	0.3318	0.5542	0.5328	0.0696	0.1807	0.1998	0.307	0.3731	0.2404	NC_039899.1	45733240	45735142	-	LOC113689916	--	--
LOC113689917	0.6518	0.2771	1.8765	0.3312	0.1106	0.3039	0.1042	0	0.2492	0	0	0	NC_039907.1	43048025	43049248	+	LOC113689917	--	--
LOC113689918	0.0748	0.0454	0	0.1187	0.2221	0.0871	0	0.2172	0.1143	0.033	0	0.0516	NC_039907.1	40530541	40533197	-	LOC113689918	--	--
LOC113689919	18.8914	13.6868	14.9322	7.8408	6.3992	7.4357	8.8049	11.3492	11.2154	5.5514	6.3123	6.0621	NC_039907.1	40529353	40530635	+	LOC113689919	--	--
LOC113689920	5.179	4.5157	4.9639	1.704	1.5004	1.9514	1.7533	1.6144	1.7815	1.6411	1.6638	1.1963	NC_039907.1	37942169	37949396	-	LOC113689920	--	--
LOC113689921	0.0848	0	0	0.0539	0.5758	0	0	0	0	0	0.4846	0.3122	NC_039899.1	45747591	45748397	+	LOC113689921	--	AP2/ERF-ERF
LOC113689922	26.6246	20.1819	20.1598	20.5915	20.727	20.6867	21.5058	16.8051	19.1966	20.6445	25.8169	19.7778	NC_039907.1	37950613	37955410	+	LOC113689922	--	--
LOC113689923	0.6537	0.2382	0.6775	0.2076	0.2219	0.1143	0.0522	0.0543	0.15	0.0576	0	0.0301	NC_039907.1	34246785	34251792	-	LOC113689923	--	--
LOC113689924	0.2445	0.5643	0.1408	0.0466	0.0623	0.114	0.0391	0.0609	0.1683	0.0647	0	0.0675	NC_039907.1	32369667	32385501	+	LOC113689924	--	--
LOC113689925	1.3379	1.5625	2.1332	1.1112	0.5241	0.5997	1.8913	1.2815	1.8102	1.2702	2.0581	1.4207	NC_039907.1	8254400	8258353	-	LOC113689925	--	--
LOC113689927	0.0402	0.0977	0	0.1788	0.1365	0.0469	0.0643	0.0668	0.123	0.1418	0	0.2035	NC_039899.1	45773733	45775582	+	LOC113689927	--	--
LOC113689928	5.6033	5.8335	6.5804	4.3212	4.1516	4.0167	4.8678	4.2823	4.115	3.0971	3.7267	3.315	NC_039907.1	42279113	42284677	-	LOC113689928	--	--
LOC113689929	1.3672	1.4946	2.4741	0.1737	0.1658	0.2732	0.0624	0.6486	0.1494	0	0	0.018	NC_039907.1	7198627	7200378	+	LOC113689929	--	--
LOC113689930	0.0446	0.0271	0	0	0	0	0	0	0.0341	0.1574	0	0	NC_039907.1	7980526	7982058	+	LOC113689930	--	--
LOC113689932	0	0.0413	0	0	0	0	0	0	0	0	0	0	NC_039907.1	41766041	41767155	+	LOC113689932	--	--
LOC113689933	0.2694	0.1636	0.0621	0.1027	0.1372	0.1256	0.2583	0.3132	0.1236	0.095	0.0513	0.1984	NC_039907.1	23469710	23472371	+	LOC113689933	--	--
LOC113689934	30.199	29.9517	38.6026	32.4174	31.8748	33.8728	31.4943	31.9498	33.5327	39.1379	41.496	41.2348	NC_039907.1	1222735	1228911	-	LOC113689934	--	--
LOC113689935	7.3109	6.484	6.3766	3.1261	2.9795	2.6996	2.9207	3.2148	2.491	2.7439	2.4471	1.7154	NC_039907.1	1214051	1220771	-	LOC113689935	--	--
LOC113689936	0.0935	0.0568	0.1615	0	0.0794	0.2724	0	0.0776	0.0715	0.0824	0	0.043	NC_039907.1	38145359	38148362	+	LOC113689936	--	GNAT
LOC113689937	0.495	1.5784	2.7791	1.572	1.3655	0.3606	1.0877	3.2877	14.386	2.2912	2.9464	1.9932	NC_039907.1	43564458	43565537	-	LOC113689937	--	--
LOC113689939	26.0421	29.95	29.3512	23.7105	25.4136	23.9971	23.1735	22.3308	24.508	26.2027	29.5433	22.833	NC_039907.1	39102844	39108723	-	LOC113689939	--	--
LOC113689940	14.6657	10.0516	11.9826	8.9594	9.8389	9.7671	10.0997	10.4354	9.9871	11.8206	8.9781	9.03	NC_039907.1	39060228	39065270	+	LOC113689940	--	--
LOC113689941	0.1753	0.5854	0.7064	0.167	1.7106	0.2553	0.3501	0.5092	1.9434	0.618	1.0849	0.3629	NC_039907.1	39071053	39073632	-	LOC113689941	--	--
LOC113689943	0.0512	0.0311	0	0.1951	0.2172	0.2386	0.2045	0.17	0.0391	0.1354	0.2925	0.4475	NC_039907.1	2165200	2167806	+	LOC113689943	--	--
LOC113689944	1.4587	3.9231	2.314	1.6827	0.6822	0.8674	1.1179	1.0627	1.5708	1.0235	0.567	0.3973	NC_039907.1	31419748	31428186	-	LOC113689944	--	--
LOC113689945	4.7212	4.0744	6.7243	2.3897	2.8922	3.3925	3.1199	4.214	2.8775	1.7212	2.2311	2.3358	NC_039907.1	39713789	39717865	-	LOC113689945	--	--
LOC113689946	1.7206	1.3269	0.629	3.4343	2.8741	2.9601	3.1204	2.1311	2.4854	1.9742	1.8205	1.5457	NC_039907.1	2700136	2706112	-	LOC113689946	--	--
LOC113689947	0.1045	0.0952	0.0902	0.2986	0.3104	0.4262	0.3757	0.4337	0.5194	0	0	0.1202	NC_039907.1	37350577	37354517	+	LOC113689947	--	--
LOC113689949	0	0.0786	0.0746	0	0.055	0	0	0	0	0	0	0	NC_039899.1	45829934	45831329	-	LOC113689949	--	LOB
LOC113689950	0	0	0.0146	0.0484	0	0.0148	0	0	0	0	0	0	NC_039907.1	42487247	42492446	-	LOC113689950	--	--
LOC113689951	0	0	0.014	0	0	0.0141	0.0194	0.0201	0	0	0.0231	0.0112	NC_039907.1	44268200	44275404	+	LOC113689951	--	--
LOC113689952	57.6865	42.9196	57.4296	34.8715	30.9374	37.227	23.0092	28.937	21.2212	15.7464	12.7572	17.9059	NC_039907.1	45420134	45421908	+	LOC113689952	--	--
LOC113689954	1.2592	0.8996	1.2368	0.6351	0.7229	0.518	0.8877	0.6764	0.708	0.5224	0.3527	0.6135	NC_039907.1	39680833	39683497	-	LOC113689954	--	--
LOC113689955	2.5621	1.8153	2.3246	1.6026	1.252	1.3347	2.0161	1.0957	1.2766	0.924	1.183	1.6077	NC_039907.1	39686459	39688316	-	LOC113689955	--	--
LOC113689956	3.8022	4.2271	4.6962	1.1295	1.2752	1.09	1.813	0.9673	1.1256	0.8109	1.6352	0.9171	NC_039907.1	39689749	39693262	+	LOC113689956	--	--
LOC113689957	0.2284	0.4315	0.4091	0.1128	0.0431	0.1775	0.0406	0.2317	0.2135	0.0671	0.1692	0.1168	NC_039907.1	39677146	39693867	+	LOC113689957	--	--
LOC113689958	0.7568	16.3059	0.7678	0.3433	0.2447	0.8611	0.4895	0.3291	0.1929	0.4448	0.6521	0.2653	NC_039907.1	43240298	43244031	-	LOC113689958	--	--
LOC113689959	7.267	7.5091	7.1817	6.5441	6.7198	7.5214	6.3263	6.933	8.1287	7.4582	8.3663	9.5825	NC_039907.1	37956811	37959698	+	LOC113689959	--	--
LOC113689960	0.0732	0	0	0.0465	0.1242	0.0427	0	0.3038	0.1679	0.5808	0.4182	0.4042	NC_039899.1	46449924	46451785	-	LOC113689960	--	--
LOC113689961	0.2273	0.6556	0.458	0.7398	0.6751	0.3146	0.3405	0.6839	0.5649	0.5009	0.5952	0.5491	NC_039907.1	31872409	31876142	+	LOC113689961	--	--
LOC113689962	7.2721	9.8656	9.6911	5.4752	5.2759	5.4338	8.4344	5.55	4.9782	5.5837	6.7018	4.8035	NC_039907.1	31862014	31869149	+	LOC113689962	--	PHD
LOC113689963	9.0071	8.765	10.7396	6.3961	7.0424	6.7573	8.1883	6.1231	6.9966	5.8771	4.2549	3.7367	NC_039907.1	31839830	31844643	+	LOC113689963	--	--
LOC113689964	0.2011	0	0.0579	0	0	0	0	0	0.0769	0	0	0	NC_039907.1	37508641	37512716	+	LOC113689964	--	--
LOC113689965	56.9696	40.6348	63.9152	53.4493	53.6502	61.94	68.5323	68.2413	53.6057	51.9079	53.9278	58.9385	NC_039907.1	38658394	38661441	-	LOC113689965	--	--
LOC113689966	0	0	0	0	0	0.0966	0.0662	0	0.0634	0	0	0	NC_039907.1	10050229	10059375	-	LOC113689966	--	--
LOC113689967	3.2738	3.7512	4.2322	3.8053	5.0851	4.4634	3.2573	3.6407	4.1096	2.6138	2.1764	2.9844	NC_039907.1	3854137	3858173	-	LOC113689967	--	--
LOC113689968	0	0	0	0	0	0.057	0	0	0	0	0	0	NC_039907.1	4867379	4870399	+	LOC113689968	--	--
LOC113689969	4.3711	5.4545	4.9645	6.731	5.9965	5.8271	5.7889	5.4677	6.2275	4.5396	5.8731	7.3841	NC_039907.1	5551708	5554895	+	LOC113689969	--	--
LOC113689970	0.4117	0.5	0.8889	0.7844	0.6988	1.4993	1.4801	0.2563	1.338	0.998	0.7841	0.9471	NC_039907.1	8246691	8250745	-	LOC113689970	--	--
LOC113689971	19.8406	21.6946	27.3475	42.1936	43.6275	32.262	61.0483	26.3694	35.9397	85.6433	104.537	93.5785	NC_039907.1	39040531	39042509	-	LOC113689971	--	--
LOC113689972	2.4778	1.8708	3.7401	2.2967	3.2396	3.1609	3.2639	3.3355	2.7142	1.3578	1.9131	2.0646	NC_039907.1	41255971	41260281	-	LOC113689972	--	--
LOC113689974	0	0	0	0	0	0	0	0	0.0572	0	0	0	NC_039899.1	46455753	46456903	+	LOC113689974	--	--
LOC113689975	4.2011	3.1235	4.0461	2.9754	3.7384	2.8191	2.4209	2.1559	2.5702	3.7485	3.3945	3.8546	NC_039907.1	38117323	38121012	+	LOC113689975	--	--
LOC113689976	0.201	0.3662	0.1447	0.2234	0.2985	0.0586	0.1606	0.4589	0.3843	0.1772	0.0957	0.0925	NC_039907.1	7055466	7061033	+	LOC113689976	--	--
LOC113689977	2.4284	1.8712	1.5185	1.2438	1.8172	1.0499	1.5648	1.8425	1.7373	2.1178	1.9147	1.4178	NC_039907.1	1401568	1404941	+	LOC113689977	--	--
LOC113689979	0.0362	0	0	0	0	0.0211	0.1157	0	0.0277	0.0319	0.1034	0.05	NC_039907.1	68123	72055	-	LOC113689979	--	--
LOC113689980	0	0	0	0	0	0	0	0	0	0.0611	0	0	NC_039907.1	58667	62369	-	LOC113689980	--	--
LOC113689982	0.1267	0.1924	0.073	0	0	0	0	0	0	0.0559	0	0.0292	NC_039907.1	24356131	24358005	-	LOC113689982	--	--
LOC113689983	5.9302	5.7563	2.8827	6.5138	6.6831	8.1011	6.2917	8.9984	3.8659	4.885	3.842	5.1444	NC_039907.1	41113106	41115218	-	LOC113689983	--	--
LOC113689984	0	0.1022	0	0	0.0714	0	0.2018	0	0	0	0	0	NC_039907.1	40371551	40372363	+	LOC113689984	--	--
LOC113689985	0.2218	0.1796	0.4045	0.1174	0	0.1508	0.1477	0	0.0566	0.1304	0.1056	0.0681	NC_039907.1	37219555	37221405	+	LOC113689985	--	--
LOC113689986	0.3332	0.289	0.3562	0.1814	0.0404	0.2219	0.1331	0.1383	0.091	0.1049	0.068	0.1205	NC_039907.1	45829351	45835137	-	LOC113689986	--	--
LOC113689987	4.8281	6.3786	4.4868	13.9598	14.2696	12.093	10.0162	15.6803	10.688	9.2593	10.2843	9.7245	NC_039907.1	36045899	36047704	+	LOC113689987	--	--
LOC113689988	1.0553	0.7622	1.0428	0.5797	0.4115	0.5485	0.4672	0.663	0.5235	0.8046	0.5297	0.4725	NC_039907.1	38720237	38725538	-	LOC113689988	--	--
LOC113689989	0	0	0.0438	0	0	0	0	0	0.1163	0	0	0.07	NC_039899.1	46458822	46460588	+	LOC113689989	--	--
LOC113689990	0.7521	0.6394	0.8487	0.4777	0.6128	0.5435	0.4567	0.4995	0.3451	0.4509	0.487	0.3738	NC_039907.1	10456778	10460824	+	LOC113689990	--	Jumonji
LOC113689992	0.0739	0	0.0426	0.0235	0	0.0108	0	0	0.0141	0.0163	0	0	NC_039907.1	12590682	12598186	-	LOC113689992	--	--
LOC113689993	0	0	0.0384	0	0	0	0	0	0	0.0587	0.1269	0	NC_039907.1	14606141	14609907	+	LOC113689993	--	--
LOC113689994	2.6724	1.5438	1.6888	0.9107	1.6043	1.4434	1.4061	1.2445	1.3957	1.2067	1.6759	0.8698	NC_039907.1	41725064	41729229	+	LOC113689994	--	--
LOC113689995	5.2335	4.8113	2.0644	4.2971	10.0366	5.0042	1.9868	3.7445	2.7861	3.696	4.5708	6.8387	NC_039907.1	6903573	6905939	+	LOC113689995	--	--
LOC113689996	2.8385	3.2561	4.1767	5.9424	6.2457	6.3101	4.4519	4.8	5.2258	7.6924	6.7077	6.1437	NC_039907.1	45547135	45550038	+	LOC113689996	--	--
LOC113689997	3.3194	3.4429	4.0802	1.4923	2.0259	1.7605	1.3112	1.8887	1.0839	0.3617	0.2841	0.8066	NC_039907.1	39707204	39710475	-	LOC113689997	--	--
LOC113689998	0.0929	0.0564	0.1604	0.1769	0.2364	0.3247	0.1484	0.5396	0.213	0.4093	0.1769	0.0427	NC_039907.1	33491324	33495839	+	LOC113689998	--	--
LOC113689999	0.4148	0.7137	0.8359	0.1317	0.2347	0.4029	0.2762	0.0574	0.3172	0.3657	0.4608	0.2545	NC_039907.1	45384032	45385021	+	LOC113689999	--	--
LOC113690000	0.0326	0	0	0	0	0	0	0	0	0	0	0	NC_039907.1	41042949	41045047	+	LOC113690000	--	--
LOC113690001	4.5627	4.3939	3.9031	3.0219	2.9872	3.8363	2.7602	2.7055	2.7415	2.4134	2.5449	2.7294	NC_039907.1	3918347	3921077	-	LOC113690001	--	--
LOC113690003	0.1573	0.9555	0.0453	0.1998	0.1335	0.0229	0.1571	0.0653	0.3008	0.2081	1.5357	0.7783	NC_039907.1	45066808	45070293	-	LOC113690003	--	--
LOC113690004	4.7916	5.3157	4.9094	2.9233	3.202	3.5837	4.2505	3.4452	3.6643	2.1619	3.0899	2.6041	NC_039907.1	45038313	45045082	+	LOC113690004	--	--
LOC113690005	0	0	0	0	0.0873	0	0	0	0	0	0	0	NC_039899.1	46646792	46647838	+	LOC113690005	--	--
LOC113690006	28.9587	26.7496	28.1148	22.0922	22.6583	22.551	24.9445	18.6615	21.0818	27.5224	24.6371	19.1076	NC_039907.1	45045625	45050311	-	LOC113690006	--	--
LOC113690007	165.684	105.554	40.965	49.0951	34.4749	38.1607	22.4241	35.356	38.4068	54.2577	45.0126	54.149	NC_039907.1	45054203	45055605	+	LOC113690007	--	--
LOC113690009	10.0885	10.1356	7.1354	12.2212	11.2576	12.6288	12.7379	13.5446	11.525	6.9173	8.0653	8.2242	NC_039907.1	43353473	43354756	+	LOC113690009	--	--
LOC113690010	1.3698	1.6946	1.3437	1.0633	1.0764	1.0939	0.608	1.3477	0.9312	1.0287	1.1595	0.677	NC_039907.1	41506292	41509105	-	LOC113690010	--	--
LOC113690011	0.0277	0.0336	0	0.0879	0.0235	0	0.0221	0.023	0	0.0244	0	0	NC_039907.1	44535102	44537574	+	LOC113690011	--	--
LOC113690012	0.0312	0.0379	0.1079	0.0198	0.0795	0.0364	0	0	0.0478	0	0.0595	0	NC_039898.1	1599068	1602352	-	LOC113690012	--	--
LOC113690016	0.2517	0.5096	0.3543	0.2309	0.7359	0.4075	0.4022	0.1857	0.4278	0.2466	0.5327	0.4376	NC_039907.1	39698899	39702247	-	LOC113690016	--	--
LOC113690017	142.157	133.008	159.812	75.5487	66.1194	71.6027	72.8181	77.2669	66.9959	75.4524	69.756	78.9813	NC_039907.1	42884359	42886438	+	LOC113690017	--	NAC
LOC113690018	29.552	29.8993	34.3384	33.0501	32.8757	30.4778	31.0875	28.3613	33.9071	40.1993	42.4821	31.2092	NC_039907.1	45006946	45023846	-	LOC113690018	--	MYB-related
LOC113690019	25.6398	23.0909	23.4226	19.9809	21.2464	19.3921	17.475	20.4466	21.8721	27.7349	26.1788	18.688	NC_039907.1	45001880	45005498	+	LOC113690019	--	--
LOC113690020	0.3397	0.2682	0.1956	1.1433	1.0377	0.9896	0.4885	0.8459	0.8572	1.0181	1.2938	0.6877	NC_039907.1	45005668	45007920	+	LOC113690020	--	MYB
LOC113690022	0	0.0953	0.0301	0	0.0444	0.0305	0.0418	0	0.04	0	0	0.0482	NC_039907.1	44447668	44452217	-	LOC113690022	--	--
LOC113690023	0.0864	0.1312	0.0249	0	0	0	0	0.0359	0.033	0.0762	0	0.0398	NC_039899.1	46957835	46959418	+	LOC113690023	--	--
LOC113690024	3.4775	2.3365	4.6435	2.4905	1.3187	2.4145	2.1873	2.5183	2.2067	1.5002	1.3387	0.749	NC_039907.1	27720886	27723147	-	LOC113690024	--	--
LOC113690025	3.424	2.6176	2.7368	13.8407	12.4101	9.4365	12.7777	13.2423	15.372	24.0415	24.5507	22.5211	NC_039907.1	44996113	44999656	+	LOC113690025	--	--
LOC113690026	14.7724	12.8161	6.7669	2.6806	4.249	2.7277	2.2691	1.7612	2.0602	1.4646	1.6034	1.6477	NC_039907.1	36737205	36752737	-	LOC113690026	--	--
LOC113690027	0.2286	0.648	0	0.4356	0.3881	0.5774	0.3045	0.2531	0.2914	0.2688	0	0.6663	NC_039907.1	33760193	33767830	-	LOC113690027	--	--
LOC113690028	1.0624	0.9678	0.9014	0.2308	0.2373	0.2444	0.2234	0.5338	0.2566	0.5176	0.213	0.2444	NC_039907.1	26777229	26780450	+	LOC113690028	--	--
LOC113690029	0.1427	0.2817	0.226	0.4532	0.4845	0.3743	0.5702	0.4443	0.4639	0.8808	1.1553	0.9359	NC_039907.1	36862994	36864911	-	LOC113690029	--	--
LOC113690030	0.1823	0.0443	0.2099	0.0232	0.0619	0.17	0.2913	0	0.1394	0	0.1042	0.0168	NC_039907.1	42259540	42261416	+	LOC113690030	--	--
LOC113690031	0	0.0188	0.0178	0	0.0263	0.0361	0	0.0257	0.0237	0	0.0295	0.0427	NC_039907.1	41775934	41778144	+	LOC113690031	--	--
LOC113690033	0.2782	0.3802	0.04	0	0.059	0.0405	0.1111	0.231	0	0	0.0662	0.032	NC_039907.1	38469332	38470754	+	LOC113690033	--	--
LOC113690035	0	0.0634	0	0	0	0	0	0	0	0	0	0	NC_039907.1	38489148	38490633	-	LOC113690035	--	--
LOC113690037	33.2467	28.6054	40.7904	13.7696	17.5907	18.6844	17.4145	12.3896	12.9898	7.8405	9.1237	10.5034	NC_039907.1	33949064	33950946	+	LOC113690037	--	--
LOC113690038	0	0	0	0	0	0	0	0	0	0	0	0.0142	NC_039907.1	41305570	41307781	+	LOC113690038	--	--
LOC113690041	0.5218	0.4753	0.1502	0.0552	0.0738	0	0	0	0.133	0	0	0	NC_039907.1	3092408	3096070	+	LOC113690041	--	--
LOC113690042	0.1109	0.0337	0.0319	0.0352	0.0471	0	0	0.046	0	0	0	0	NC_039907.1	39180766	39182858	+	LOC113690042	--	--
LOC113690043	1.4025	1.5899	1.1036	1.1876	1.1903	1.2531	1.0459	1.4747	1.43	1.8958	2.3149	2.0866	NC_039899.1	47482239	47483914	+	LOC113690043	--	--
LOC113690044	0.0664	0	0	0	0	0	0	0	0	0	0	0	NC_039907.1	44542595	44543624	+	LOC113690044	--	--
LOC113690045	0.0353	0.0215	0.061	0	0	0.0206	0	0	0.027	0.0311	0	0.0163	NC_039907.1	39757043	39760423	-	LOC113690045	--	--
LOC113690047	29.7578	29.457	35.8189	19.5433	17.7304	18.7592	21.739	17.5111	17.5939	20.1285	17.8802	17.0796	NC_039907.1	44471703	44480219	+	LOC113690047	--	--
LOC113690048	1.468	1.6293	1.2533	0.225	0.3867	0.413	0.4045	0	0.1548	0.5801	0.1928	0.3727	NC_039907.1	39052334	39054256	-	LOC113690048	--	--
LOC113690050	6.387	22.1378	2.9001	8.3107	6.5224	4.7205	13.6086	9.1818	22.0791	34.8823	40.9937	25.5429	NC_039899.1	47489067	47491086	-	LOC113690050	--	--
LOC113690053	3.6859	2.8744	4.992	4.6286	5.6876	5.687	3.4805	6.2239	4.3242	2.917	2.114	3.4885	NC_039907.1	43054762	43056395	-	LOC113690053	--	AP2/ERF-ERF
LOC113690054	0.0749	0.364	0.151	0.0238	0.0636	0.0437	0.1197	0.0311	0.0286	0.033	0.0713	0.0172	NC_039907.1	32397546	32403047	+	LOC113690054	--	--
LOC113690055	1.385	1.285	1.3955	0.6353	0.9142	0.5829	0.4303	0.6707	0.4413	0.3731	0.5495	0.2478	NC_039907.1	25224850	25228549	+	LOC113690055	--	--
LOC113690056	0.0175	0	0	0	0	0	0	0	0	0	0	0	NC_039907.1	36082639	36086661	+	LOC113690056	--	--
LOC113690058	2.6195	1.4393	5.1472	14.392	11.4688	14.0291	15.0495	12.8403	16.1849	13.2325	14.5316	12.5702	NC_039907.1	35430722	35433025	-	LOC113690058	--	--
LOC113690060	0.1987	0.3016	0.286	0.5047	0.1686	1.7365	0.2381	5.6897	0.9875	0	0	0	NC_039899.1	47517546	47518234	-	LOC113690060	--	--
LOC113690061	0.1766	0.429	0.1525	0.1683	0.0749	0.1029	0.1411	0	0.0675	0	0.0841	0	NC_039907.1	5142013	5145637	+	LOC113690061	--	--
LOC113690062	0.3823	2.5026	0.4892	0.5666	0.3245	0.7179	1.188	0.4232	0.3574	0.8988	0.5664	0.4887	NC_039907.1	40101024	40105446	-	LOC113690062	--	--
LOC113690064	0.0392	0.0238	0.0564	0	0.0166	0.0457	0	0.0163	0	0	0	0	NC_039907.1	3467437	3473406	-	LOC113690064	--	--
LOC113690065	0	0.0717	0	0	0	0	0	0	0	0	0	0	NC_039907.1	7203406	7206339	+	LOC113690065	--	--
LOC113690066	0	0.0704	0	0	0.0984	0.2028	0.0927	0	0	0	0	0.0534	NC_039907.1	7211169	7214111	+	LOC113690066	--	--
LOC113690067	43.9463	55.6102	46.3718	19.6239	14.6471	14.3078	14.2158	13.3914	17.0078	17.0965	19.7105	16.8924	NC_039907.1	40137420	40146426	+	LOC113690067	--	MADS-MIKC
LOC113690068	0	0	0.0356	0	0	0	0	0	0	0	0	0	NC_039907.1	2369526	2370632	-	LOC113690068	--	--
LOC113690069	0	0	0	0.5182	0.2597	1.3076	0.163	2.7095	0.78	0	0.1943	0.0469	NC_039899.1	47523275	47523945	+	LOC113690069	--	--
LOC113690071	1.3329	1.3957	1.1115	0.5546	0.8972	0.6696	0.3672	0.6105	0.8436	0.3647	0.2626	0.2538	NC_039907.1	30284289	30291715	+	LOC113690071	--	--
LOC113690072	2.2248	0.5147	0.2745	0.8411	1.2588	1.6669	0.8888	1.9788	0.5671	1.7745	1.5133	0.6094	NC_039907.1	42968509	42973871	-	LOC113690072	--	--
LOC113690074	0	0	0	0	0.0565	0.0259	0	0	0	0	0.0211	0.0102	NC_039907.1	42160201	42163932	+	LOC113690074	--	--
LOC113690075	0	0	0	0	0.0853	0.1171	0	0.0834	0	0.0886	0	0.0462	NC_039907.1	40823644	40824568	+	LOC113690075	--	--
LOC113690076	0	0	0	0.0225	0	0	0	0	0	0	0	0.0163	NC_039907.1	36501084	36504853	+	LOC113690076	--	--
LOC113690077	0.1918	0.1456	0.1657	0	0.5292	0.1677	0.115	0.438	0.0734	0	0.137	0.0221	NC_039898.1	1628350	1631204	-	LOC113690077	--	--
LOC113690078	0.1309	0.3974	0.226	0.1662	0.2221	0	0	0.1086	0.1001	0	0.1246	0.0602	NC_039899.1	47707777	47708299	+	LOC113690078	--	--
LOC113690079	0	0.0343	0	0	0	0	0	0	0	0	0	0	NC_039907.1	39030251	39031815	-	LOC113690079	--	--
LOC113690080	0	0.0364	0.069	0	0	0.0349	0.0479	0	0	0	0.1141	0.0276	NC_039907.1	37519776	37522062	-	LOC113690080	--	--
LOC113690081	0.0261	0	0.03	0.0331	0	0.0304	0.0208	0	0	0	0	0.012	NC_039907.1	32603650	32611307	+	LOC113690081	--	--
LOC113690083	12.3871	9.4612	22.2055	99.3645	92.3668	104.719	84.1343	115.696	91.0745	62.4938	55.3094	71.1053	NC_039907.1	11994412	11997820	-	LOC113690083	--	--
LOC113690084	0	0.1194	0	0.3747	0.3338	0	0.1571	0	0.1504	0	0	0	NC_039907.1	45752173	45755924	+	LOC113690084	--	--
LOC113690085	1.4602	4.3428	0.6898	1.4505	1.3346	1.1563	1.406	1.8648	1.2884	1.6833	1.5331	1.3782	NC_039907.1	45679619	45684125	+	LOC113690085	--	--
LOC113690086	1.2427	1.5634	1.1755	0.2255	0.1507	0.3621	0.3192	0.1474	0.5091	0.5087	0.5917	0.4085	NC_039907.1	44857291	44860190	+	LOC113690086	--	--
LOC113690087	0	0	0	0	0	0.1041	0	0	0	0	0.1702	0	NC_039907.1	14283932	14287150	+	LOC113690087	--	--
LOC113690088	43.4922	44.8147	50.909	59.7175	57.2372	61.8085	57.9373	54.6035	55.081	51.0766	55.4179	45.5298	NC_039907.1	40285102	40291185	-	LOC113690088	--	--
LOC113690089	0.1508	0.2015	0.9205	0	0.0256	0	0.0964	0	0.0231	0	0	0.0139	NC_039907.1	35409366	35411634	-	LOC113690089	--	--
LOC113690090	1.7744	1.7857	2.9189	0.1288	0.0861	0.0591	0.0405	0.0842	0.0775	0	0.0966	0.07	NC_039907.1	38676585	38679513	+	LOC113690090	--	SBP
LOC113690091	0.4362	0.2408	0.2283	0.0755	2.7259	0.208	0.2851	0.1975	0.1819	0.2447	0.944	0.6751	NC_039907.1	35577739	35579943	+	LOC113690091	--	--
LOC113690092	2.5022	1.862	4.8699	8.0352	8.7038	7.4137	9.1514	8.5427	9.7293	14.9128	23.0561	19.168	NC_039907.1	1094921	1097924	-	LOC113690092	--	--
LOC113690093	6.3452	4.9136	5.871	3.2204	2.8925	2.5189	2.8559	2.7602	2.0554	1.9542	1.8471	2.4863	NC_039907.1	6	3716	-	LOC113690093	--	--
LOC113690094	0.5384	0.9809	2.3248	0.3847	1.3136	1.1373	0.2151	0.8938	0.4117	0.4746	0.8972	1.2077	NC_039907.1	8027200	8031662	-	LOC113690094	--	--
LOC113690095	1.6178	0.9325	2.4313	1.0623	1.2799	1.5659	1.9498	1.4113	1.0275	0.7252	0.6528	0.9084	NC_039907.1	41180456	41182951	-	LOC113690095	--	--
LOC113690096	8.3187	20.7053	4.7171	3.0018	3.1556	3.4888	11.7322	4.6038	4.5784	5.4446	5.8813	8.0906	NC_039907.1	44891775	44892860	-	LOC113690096	--	--
LOC113690097	0.1011	0.0921	0.0873	1.0915	0.858	1.1782	0.6462	1.9722	0.4252	0.401	0.3851	1.1164	NC_039899.1	48147440	48148793	-	LOC113690097	--	--
LOC113690098	0.9438	1.3867	1.2095	1.9142	1.447	0.9048	0.7054	1.4153	1.1641	3.4086	0.9278	1.4289	NC_039907.1	44363727	44369487	+	LOC113690098	--	WRKY
LOC113690099	4.5186	3.6142	5.0764	3.2547	2.7593	6.2296	5.7237	3.4308	4.6355	0.9716	1.9416	1.141	NC_039907.1	44369820	44371589	-	LOC113690099	--	--
LOC113690100	0.2096	0.2546	0.7241	0.3328	0.2669	0.1832	0.4187	0.174	0.0802	0.3696	0	0.0482	NC_039907.1	41236951	41238494	-	LOC113690100	--	--
LOC113690101	0.1979	0.2705	0.1995	0.5029	1.092	0.2307	0.3954	0.5341	0.719	0.0873	0.2828	0.2277	NC_039907.1	39953651	39957268	+	LOC113690101	--	--
LOC113690104	0.4706	0.1633	0.3871	0.2562	0.5706	0.1959	0	0.0558	0.1028	0	0	0.0619	NC_039907.1	42729156	42730321	+	LOC113690104	--	--
LOC113690105	0	0.0525	0.0498	0.0549	0.0184	0.0756	0.0173	0.0539	0.0661	0	0	0.0199	NC_039907.1	3450436	3453941	-	LOC113690105	--	--
LOC113690106	0	0.947	0.1995	0.2201	0.1471	0.2019	0	0.1438	0	0	0.165	0.1595	NC_039907.1	3414246	3417768	-	LOC113690106	--	--
LOC113690107	8.3664	9.5371	2.8824	8.1881	7.9154	9.1513	4.1643	8.9947	5.9261	6.1665	7.6407	15.1783	NC_039899.1	48151817	48152814	-	LOC113690107	--	--
LOC113690108	0.0299	0.0635	0.0774	0.1423	0.1522	0.1741	0.0477	0.1116	0.1028	0.079	0.0996	0.11	NC_039907.1	40004454	40011195	+	LOC113690108	--	--
LOC113690109	0.1176	0.2143	0.1185	0.1681	0.0749	0.1714	0.094	0.0977	0.135	0.2852	0.1961	0.1624	NC_039907.1	40039240	40041653	-	LOC113690109	--	--
LOC113690110	0.6428	0.3172	0.2429	0.2041	1.0911	0.2224	0.1605	0.0667	0.0922	0.1063	0.2869	0.3143	NC_039907.1	36225095	36231584	-	LOC113690110	--	--
LOC113690111	1.6886	1.8657	2.8348	2.9848	2.9699	2.3356	2.3895	1.9929	2.4116	2.1343	2.5768	3.4076	NC_039907.1	36236508	36241013	-	LOC113690111	--	--
LOC113690112	1.1966	0.9321	1.2581	0.6608	0.7727	0.9853	0.5196	0.7126	0.6366	0.7109	0.5945	0.383	NC_039907.1	39225874	39228504	+	LOC113690112	--	--
LOC113690114	0.0575	0.0349	0.0662	1.9708	2.0971	1.4399	0.9642	2.0035	2.417	4.2553	3.3381	5.1827	NC_039899.1	48359484	48360674	-	LOC113690114	--	--
LOC113690115	3.2518	4.4549	4.9638	6.58	7.0601	7.1391	9.9095	7.2823	9.1954	7.4001	8.6419	9.152	NC_039907.1	35560745	35563334	+	LOC113690115	--	--
LOC113690116	2.9869	2.7097	3.9915	3.5597	3.6929	4.8993	4.5373	3.4285	3.2148	2.7307	2.1772	2.9524	NC_039907.1	10688696	10691021	-	LOC113690116	--	--
LOC113690118	1.7224	1.473	1.6394	5.7375	6.4738	5.3463	6.6844	5.2817	8.6021	9.5444	10.6114	8.9447	NC_039907.1	978559	981567	-	LOC113690118	--	--
LOC113690119	0.6261	0.5203	0.683	1.2766	0.5314	0.9793	1.5007	1.696	2.3183	1.6558	3.1693	2.8506	NC_039907.1	44773963	44776513	+	LOC113690119	--	--
LOC113690120	0.0696	0.0845	0.0801	0.1767	0.059	0.0405	0	0.0577	0.2128	0	0	0.16	NC_039907.1	36002592	36004743	-	LOC113690120	--	--
LOC113690121	4.7458	2.8821	2.2376	4.9245	6.1367	4.9322	3.3291	4.3429	4.3151	4.8096	4.9819	5.0983	NC_039907.1	37763104	37768384	-	LOC113690121	--	--
LOC113690123	21.0168	23.8419	25.7992	17.419	14.7242	12.7861	14.499	15.0641	21.072	14.0012	17.2807	11.5052	NC_039907.1	45717738	45727731	+	LOC113690123	--	--
LOC113690124	0	0.0157	0	0	0	0	0	0	0	0	0	0	NC_039899.1	48410205	48412850	-	LOC113690124	--	--
LOC113690126	6.6182	5.9917	7.2241	6.4497	5.9661	6.5336	6.8343	7.0361	6.5328	6.0109	5.4233	5.6352	NC_039907.1	42264076	42273113	-	LOC113690126	--	--
LOC113690127	3.3474	1.2736	5.2479	9.1697	9.6865	9.8472	17.014	3.5823	4.0094	0.9955	2.1891	3.1919	NC_039907.1	42262161	42263857	-	LOC113690127	--	--
LOC113690128	2.0232	1.6524	1.5264	1.5508	1.125	0.8944	1.505	1.4479	1.3338	1.1071	1.063	1.252	NC_039907.1	4025513	4028974	+	LOC113690128	--	--
LOC113690129	0	0	0.0243	0	0	0	0.0337	0	0.0322	0	0	0	NC_039907.1	44735294	44738471	+	LOC113690129	--	--
LOC113690132	0.0218	0.0264	0.0376	0	0	0.0507	0	0	0	0	0	0	NC_039907.1	6405005	6408503	+	LOC113690132	--	--
LOC113690134	0.1464	0.0667	0.0632	0.3254	0.4659	0.2773	0.0877	0	0.2239	0.2581	0.1046	0.2358	NC_039899.1	48604044	48605913	-	LOC113690134	--	--
LOC113690135	0	0	0	0	0	0	0	0	0	0	0.0872	0	NC_039907.1	38514561	38515556	+	LOC113690135	--	bHLH
LOC113690136	0	0	0.0347	0.0957	0.0512	0	0	0.0751	0.0691	0	0	0.0277	NC_039907.1	41845170	41847440	+	LOC113690136	--	--
LOC113690137	0.688	0.4512	0.8873	0.4195	0.397	0.449	0.3958	0.4569	0.5261	0.5337	0.4193	0.5698	NC_039907.1	38855221	38857707	-	LOC113690137	--	--
LOC113690138	0	0.0438	0	0	0	0	0	0	0	0	0	0	NC_039907.1	29512413	29515338	+	LOC113690138	--	--
LOC113690139	0.5868	0.9801	0.7602	0.3727	0.8093	0.513	0.4103	0.8525	0.561	0.776	0.4191	0.3375	NC_039907.1	38424224	38425156	+	LOC113690139	--	--
LOC113690140	19.5603	20.6359	22.6087	28.8803	29.3529	26.6572	28.5188	24.027	27.0243	32.2398	29.5524	26.2614	NC_039907.1	10996651	11012339	-	LOC113690140	--	--
LOC113690141	4.2529	3.9698	2.8568	1.2505	0.5347	0.5048	1.8249	0.7192	1.325	2.0829	1.275	0.6886	NC_039907.1	32260916	32265113	+	LOC113690141	--	--
LOC113690142	2.1971	4.0363	2.2771	2.3373	2.4707	2.5607	2.8088	3.1462	2.9824	2.6632	1.7784	2.4517	NC_039898.1	1708497	1712104	-	LOC113690142	--	--
LOC113690143	1.808	1.2377	1.9305	1.0647	0.8091	1.5325	1.1294	1.419	1.2821	1.1302	1.3148	1.1345	NC_039907.1	4926438	4928519	-	LOC113690143	--	--
LOC113690144	3.7673	4.6605	3.1734	0.5317	0.8881	0.4065	0.5017	0.5212	0.5335	0.3075	0.3322	0.3531	NC_039907.1	11351582	11359263	-	LOC113690144	--	--
LOC113690145	0	0.1735	0.0411	0.0907	0.0606	0	0.0571	0.2965	0.0546	0	0	0.1315	NC_039899.1	48662154	48663305	-	LOC113690145	--	--
LOC113690147	18.5179	13.8835	33.0855	13.2662	13.5424	16.5481	13.817	13.8801	11.0347	6.3672	5.4842	7.8329	NC_039907.1	38631515	38636020	+	LOC113690147	--	--
LOC113690148	3.6464	5.3563	5.0065	4.4337	4.0734	4.6675	3.7352	4.1654	3.7895	4.1212	3.4724	4.0871	NC_039907.1	44339309	44345024	+	LOC113690148	--	WRKY
LOC113690149	3.7223	2.9119	4.6279	2.5323	2.1311	2.2721	2.2381	2.4092	2.2097	1.9244	1.1295	1.5386	NC_039907.1	44347360	44352952	-	LOC113690149	--	--
LOC113690150	7.8529	7.8892	9.4261	7.6755	7.4329	7.5545	9.1671	8.7951	8.204	7.932	7.5796	7.57	NC_039907.1	44332917	44337181	+	LOC113690150	--	--
LOC113690151	0	1.0301	0	0	0	0	0	0	0	0	0	0	NC_039899.1	38378023	38382017	+	LOC113690151	--	--
LOC113690152	4.4389	4.4848	3.5781	20.7593	25.6177	19.7295	17.153	25.5935	18.5469	17.1114	14.3722	18.8658	NC_039907.1	44329442	44355503	-	LOC113690152	--	--
LOC113690153	0.0603	0	0	0	0	0	0	0	0	0	0	0	NC_039907.1	44345350	44347119	-	LOC113690153	--	--
LOC113690154	10.2246	7.8316	11.9862	2.5741	3.6743	3.2206	3.0911	5.3527	4.5083	2.8421	2.5438	2.1193	NC_039907.1	44353940	44355208	+	LOC113690154	--	--
LOC113690156	0.1809	0.2636	0.2083	0.1149	0.2763	0.0211	0.0578	0.03	0.083	0.1594	0.1378	0.1165	NC_039907.1	42850136	42853930	-	LOC113690156	--	--
LOC113690157	8.7204	7.2682	10.215	19.0213	17.6603	17.8033	11.965	21.9171	19.1326	19.2986	22.4503	22.4709	NC_039907.1	39374393	39375952	+	LOC113690157	--	--
LOC113690158	0.0251	0.0305	0.0145	0	0.0426	0	0	0.0417	0	0	0	0	NC_039907.1	33151158	33158287	-	LOC113690158	--	--
LOC113690160	0.0194	0.0118	0.0223	0.086	0.0657	0.0564	0.0619	0.0643	0.0444	0.2218	0.0922	0.1336	NC_039907.1	607518	611500	-	LOC113690160	--	--
LOC113690161	1.336	0.9422	1.613	1.8613	15.9478	2.2352	4.5455	2.7549	2.3071	3.5334	8.865	8.1706	NC_039907.1	9101989	9103576	-	LOC113690161	--	--
LOC113690163	0.064	0	0.0369	0	0	0	0	0	0	0	0	0	NC_039907.1	24757166	24758234	-	LOC113690163	--	--
LOC113690164	0.2496	0.2021	0.0958	1.5146	4.4246	1.2928	1.2186	0.8748	0.7847	1.4424	1.6109	1.8758	NC_039907.1	42142226	42146096	-	LOC113690164	--	--
LOC113690165	0	0.0315	0.0895	0	0	0	0	0	0	0	0	0	NC_039907.1	44120597	44123520	+	LOC113690165	--	--
LOC113690167	1.1879	781.718	2.3675	0	0	0.1065	0	0	0	0.1611	0	0	NC_039907.1	42966625	42967373	-	LOC113690167	--	--
LOC113690169	0.7549	0.3905	0.4346	0.5327	0.522	0.505	0.3351	0.5338	0.3848	0.3204	0.213	0.283	NC_039907.1	28085365	28092331	+	LOC113690169	--	--
LOC113690170	0	0.0772	0	0	0	0	0	0	0	0	0	0	NC_039899.1	2889293	2890903	+	LOC113690170	--	--
LOC113690171	1.0863	1.2031	0.9566	0.8523	0.705	0.782	0.6127	0.7957	0.8308	0.7887	0.4868	0.4999	NC_039907.1	3962806	3966263	-	LOC113690171	--	--
LOC113690172	0	0.8045	0	0.0401	0	0	0	0	0.0965	0.4449	0.5406	0.2612	NC_039907.1	24246683	24249717	+	LOC113690172	--	--
LOC113690173	0	0	0	0.0733	0.098	0.2914	0.2459	0.2236	0.3236	0.6444	0.5862	0.5311	NC_039907.1	39719727	39723211	-	LOC113690173	--	--
LOC113690175	0.0337	0.0102	0.0194	0.0107	0.0428	0.0196	0	0	0.0129	0	0.016	0.0077	NC_039907.1	25292144	25306170	+	LOC113690175	--	--
LOC113690176	0.2872	0.3172	0.5563	0.0829	0.0443	0.0304	0.0835	0.0217	0.1198	0.023	0	0.036	NC_039907.1	42655958	42658692	-	LOC113690176	--	--
LOC113690177	0.1329	0.1614	0.0765	0	0	0	0.1062	0	0	0.2343	0	0.1223	NC_039907.1	42659847	42660911	-	LOC113690177	--	--
LOC113690178	0.2893	0.0753	0.4045	0.4725	5.3665	0.7466	1.3869	1.3723	0.885	0.5829	1.102	0.6656	NC_039907.1	38011070	38013583	-	LOC113690178	--	--
LOC113690180	0.1225	0	0.1058	0.1167	0.156	0.0357	0.1958	0	0	0	0	0.0282	NC_039907.1	42293144	42294360	-	LOC113690180	--	--
LOC113690181	0	0.6068	0	0	0	0	0	0	0	0	0	0	NC_039899.1	42516038	42517459	-	LOC113690181	--	MYB
LOC113690182	0.2004	0.2678	0.0923	1.0819	1.3947	1.5182	0.9127	2.2127	1.3334	1.3604	1.0687	0.913	NC_039907.1	31248661	31254296	-	LOC113690182	--	--
LOC113690183	0.1245	0.0756	0.1255	0.2571	0	0.0544	0.0995	0	0.2381	0	0.1186	0.6018	NC_039907.1	1990139	1996146	-	LOC113690183	--	--
LOC113690184	0.0604	0.2017	0.0695	0.0575	0.0256	0.088	0.0482	0.1002	0.0462	0.0266	0	0.0417	NC_039907.1	40165941	40168491	-	LOC113690184	--	--
LOC113690187	0.0566	0.0688	0.6193	0.1798	2.0178	0.132	0.3166	0.329	0.0866	0.1996	0.0539	0.1302	NC_039907.1	41868746	41870321	+	LOC113690187	--	--
LOC113690188	0	2.2897	0	0	0	0	0	0	0	0	0	0	NC_039899.1	42121763	42122827	+	LOC113690188	--	--
LOC113690189	1.9011	1.0391	1.7514	0.5735	0.7664	1.0801	1.4051	1.1836	0.4725	0.838	1.222	1.2684	NC_039907.1	45452433	45455075	-	LOC113690189	--	NAC
LOC113690191	1.2577	1.0821	0.8147	0.882	1.0674	0.7482	0.4606	1.2398	1.062	0.3003	0.2495	0.2653	NC_039907.1	39385403	39388313	-	LOC113690191	--	--
LOC113690192	45.211	43.1622	52.5942	61.0054	58.3593	61.0613	58.5945	72.3795	69.7142	58.0954	62.6678	66.2151	NC_039907.1	39394840	39398976	-	LOC113690192	--	--
LOC113690193	0	0.0474	0.0225	0.0743	0.0662	0.1592	0.0935	0	0.1194	0.1376	0.0743	0.0359	NC_039907.1	3490124	3491877	+	LOC113690193	--	--
LOC113690194	8.5796	5.6877	4.2234	14.5581	15.3967	12.4036	12.6112	21.6386	21.236	27.4825	25.5709	35.5007	NC_039907.1	16574	17693	-	LOC113690194	--	--
LOC113690195	0	0	0.0342	0	0	0	0	0	0	0	0	0	NC_039907.1	35543770	35546136	+	LOC113690195	--	--
LOC113690196	0.1866	0.1586	0.0859	0	0	0	0	0	0	0	0	0	NC_039907.1	40622878	40626599	-	LOC113690196	--	--
LOC113690198	0.5922	0.5908	1.2908	0.6985	1.077	0.7395	0.7435	0.7725	0.4852	0.5593	0.5237	0.3893	NC_039907.1	37076245	37080165	+	LOC113690198	--	--
LOC113690199	0	0	0.0133	0	0	0.0269	0	0	0	0	0	0.0106	NC_039907.1	14093109	14096074	-	LOC113690199	--	--
LOC113690200	20.5576	18.4103	21.5208	15.9547	15.4604	17.4478	18.8146	16.1185	15.4955	15.5562	14.3687	15.6784	NC_039907.1	39165301	39170257	-	LOC113690200	--	--
LOC113690201	0.1447	0.0659	0.2291	0	0.1535	0.0843	0.0578	0.03	0	0	0.0344	0.0166	NC_039907.1	39703301	39705928	-	LOC113690201	--	--
LOC113690202	0.9017	0.4928	0.4153	0.5154	0.4337	0.4904	0.4803	0.8484	0.4597	0.159	0.0286	0.1521	NC_039907.1	41277413	41280271	-	LOC113690202	--	--
LOC113690204	0.2525	0	0	0	0	0	0.2018	0	0	0	0.481	0	NC_039907.1	6322950	6323705	-	LOC113690204	--	--
LOC113690206	12.4899	10.0563	5.4667	2.2254	2.5421	2.2395	1.5353	2.0174	1.8152	2.79	2.1528	2.7306	NC_039907.1	36845886	36847748	+	LOC113690206	--	MYB
LOC113690207	0	0.0928	0.0352	0	0.0519	0.0356	0	0.0508	0.0468	0	0	0	NC_039907.1	38193555	38196418	-	LOC113690207	--	--
LOC113690208	0	0.1762	0.0239	0.0263	0.1759	0.0966	0	0	0	0	0	0	NC_039907.1	45697349	45699574	+	LOC113690208	--	--
LOC113690209	0.0237	0.0288	0.0273	0	0	0	0	0	0	0	0	0.0109	NC_039907.1	14161453	14164342	-	LOC113690209	--	--
LOC113690210	0.2666	0	0.1727	0.0212	0	0.0194	0	0.1106	0.0764	0.0587	0.0317	0	NC_039907.1	24700192	24719671	-	LOC113690210	--	--
LOC113690211	0	0	0.0197	0	0	0	0	0	0	0	0	0	NC_039907.1	36325147	36327142	+	LOC113690211	--	GRAS
LOC113690213	0	0.3649	0.0692	0.9159	1.2239	1.1205	0.5281	1.0974	1.2407	0.7946	0.3433	1.2995	NC_039907.1	32309551	32311990	-	LOC113690213	--	--
LOC113690214	17.4087	13.1809	16.3545	4.8125	5.969	6.7337	4.0846	6.9685	5.6098	4.1601	3.3848	2.763	NC_039907.1	39312128	39316829	-	LOC113690214	--	--
LOC113690215	20.1009	21.172	20.9112	9.6834	12.5524	11.9131	8.4637	10.6661	9.8695	8.835	8.5649	5.7546	NC_039907.1	39302743	39312017	-	LOC113690215	--	--
LOC113690216	0	0.0903	0.1141	0.8498	0.7991	0.7509	1.4255	1.4811	1.895	1.7476	4.8138	3.8995	NC_039907.1	33997723	33999103	+	LOC113690216	--	--
LOC113690218	0.5318	0.4969	1.0364	0.9613	0.9721	0.5245	0.4903	0.5094	0.5944	0.9016	0.5454	0.8283	NC_039907.1	37595658	37597330	+	LOC113690218	--	--
LOC113690219	90.5699	73.5835	112.281	64.888	61.9755	73.1758	48.0717	75.8301	67.3694	45.3445	44.6305	37.2479	NC_039907.1	40315516	40325035	+	LOC113690219	--	--
LOC113690220	41.3419	41.9554	52.122	21.7174	23.2508	26.2026	20.7789	22.5364	21.3681	22.5325	18.9521	16.3743	NC_039907.1	40325475	40329039	-	LOC113690220	--	--
LOC113690221	0	0	0	0.0181	0	0.0332	0	0	0	0	0	0	NC_039907.1	37821893	37824297	+	LOC113690221	--	--
LOC113690222	0.1138	0.0553	0.0786	0.1445	0.2317	0.1061	0.1454	0.3966	0.3306	0.1203	0.13	0.2722	NC_039907.1	39893521	39896528	-	LOC113690222	--	--
LOC113690223	0.0562	0.1536	0.1294	0.2498	0.0715	0.0982	0.2245	0.2799	0.2363	0.1486	0.107	0.1939	NC_039907.1	37300719	37303154	+	LOC113690223	--	--
LOC113690224	0	0.0586	0	0.0613	0.0819	0.1688	0.6941	0.8013	0.7382	3.3188	2.8497	2.6207	NC_039907.1	32323339	32332543	+	LOC113690224	--	PLATZ
LOC113690225	0.0789	0.1677	0.1136	0	0	0	0	0.0655	0	0.0348	0.1127	0.0726	NC_039907.1	35898318	35900320	+	LOC113690225	--	--
LOC113690226	6.97	3.5189	18.7601	10.8266	21.8799	10.1133	14.448	7.4824	25.1525	11.6721	11.5955	11.9401	NC_039907.1	39640048	39644978	-	LOC113690226	--	--
LOC113690227	4.4412	3.942	2.9505	5.0265	4.9773	2.8535	4.3219	4.065	2.9174	3.8148	4.2293	3.5632	NC_039907.1	40819662	40822012	+	LOC113690227	--	--
LOC113690228	8.9134	9.6244	11.1255	11.2922	10.7124	10.2884	10.2593	9.288	11.5116	13.7786	12.8806	10.7987	NC_039907.1	42904496	42916585	+	LOC113690228	--	--
LOC113690231	0.5193	0.5466	1.176	0.4837	0.4701	0.5043	0.4979	0.5748	0.3177	0.2441	0.2308	0.1434	NC_039907.1	41735550	41737965	-	LOC113690231	--	--
LOC113690234	0	0	0.2096	0	0	0	0	0	0	0	0	0.1675	NC_039899.1	10903972	10906888	+	LOC113690234	--	--
LOC113690235	0.217	0.3076	0.2916	0.5054	0.5526	0.2951	0.4046	0.1802	0.3873	0.3189	0.4823	0.1665	NC_039907.1	42227321	42228618	-	LOC113690235	--	--
LOC113690236	0.8531	0.8478	1.1163	1.5761	1.3822	1.1298	1.3322	1.0623	1.1565	0.7179	0.9601	1.1598	NC_039907.1	38223564	38226476	-	LOC113690236	--	--
LOC113690237	19.3147	15.9211	20.379	11.658	11.6129	13.6153	12.9241	14.144	12.3333	10.6895	10.7711	10.0675	NC_039907.1	38219206	38222597	+	LOC113690237	--	--
LOC113690238	0	0	0	0	0	0	0	0	0.199	0	0	0	NC_039907.1	2800884	2803233	-	LOC113690238	--	--
LOC113690239	8.9563	8.032	11.8846	11.4986	11.2519	11.093	11.1316	12.3117	12.1763	8.5465	10.2714	10.8126	NC_039907.1	33979291	33989410	+	LOC113690239	--	--
LOC113690242	1.0392	1.4641	1.3163	0.7656	0.6703	1.3443	1.8765	1.1042	1.4305	0.5497	0.8708	0.4782	NC_039907.1	44651062	44659316	-	LOC113690242	--	--
LOC113690243	0.1408	0.114	0.2162	0.0894	0.2789	0.2735	0.2625	0.1169	0.2513	0.4138	0.3129	0.1512	NC_039907.1	39655645	39658273	-	LOC113690243	--	--
LOC113690244	0.8735	0.1845	0.2187	0.1206	0.0322	0.1107	0.1517	0.3783	0.0871	0.1004	0.0723	0.0524	NC_039907.1	39650571	39653599	-	LOC113690244	--	--
LOC113690245	0	0	0.0632	0	0	0	0	0	0	0	0	0	NC_039907.1	39650139	39651456	+	LOC113690245	--	--
LOC113690246	0	0.0906	0	0.2841	0	0.1738	0.1191	0.1238	0.2281	0	0.142	0.0686	NC_039907.1	39656305	39656811	+	LOC113690246	--	--
LOC113690247	7.3591	3.715	6.1704	2.074	2.4592	8.3892	4.6672	8.2473	2.2511	6.8931	2.2776	6.1588	NC_039907.1	39659874	39663543	-	LOC113690247	--	--
LOC113690248	6.2609	5.7448	7.0165	7.1067	6.088	4.6507	4.4829	3.2995	4.5393	6.0002	4.3942	1.8531	NC_039907.1	41191649	41207486	+	LOC113690248	--	--
LOC113690249	41.9463	45.9478	22.1955	22.7595	25.7488	27.5093	22.6386	27.7122	22.2633	19.2796	17.6585	16.6853	NC_039907.1	41210577	41215959	-	LOC113690249	--	--
LOC113690250	0	0.1592	0	0	0	0	0	0	0	0	0	0	NC_039899.1	5348824	5350838	+	LOC113690250	--	--
LOC113690251	1.1823	0.9847	1.9839	1.8236	2.2362	1.9882	2.4022	2.0471	1.9117	1.5188	1.898	1.8187	NC_039907.1	41208130	41210155	+	LOC113690251	--	--
LOC113690252	8.0655	13.8207	12.0433	19.5971	18.7462	18.1567	17.4345	13.4189	16.6358	20.6819	23.0103	17.3863	NC_039907.1	2781860	2787791	-	LOC113690252	--	--
LOC113690253	5.9015	5.4416	7.2501	2.8557	2.3117	3.0296	3.3421	3.3917	2.8021	2.8967	2.2336	2.3873	NC_039907.1	23769567	23779231	+	LOC113690253	--	--
LOC113690255	0.2119	0.2059	0.1464	0.1346	2.0141	0.1729	0.4402	0.3518	0.1944	0.2615	1.6949	0.9555	NC_039907.1	9314580	9316194	-	LOC113690255	--	--
LOC113690256	101.388	97.2483	30.7389	35.4079	32.9157	39.394	29.6968	30.5066	33.115	30.8136	28.1274	30.4322	NC_039907.1	42132284	42138697	-	LOC113690256	--	--
LOC113690257	0.1182	0.2871	0.4537	0.3754	0.4682	0.3214	0.3463	0.2944	0.2712	0.3126	0.2251	0.3445	NC_039907.1	36799986	36802785	+	LOC113690257	--	--
LOC113690259	0	0.0303	0	0	0	0	0	0	0.0381	0	0	0	NC_039907.1	2374415	2378906	+	LOC113690259	--	--
LOC113690260	4.7869	2.0821	4.4695	6.4912	5.7097	6.5968	5.2719	9.2364	5.9858	3.9919	4.0041	4.2863	NC_039907.1	42606737	42607896	-	LOC113690260	--	--
LOC113690261	0.2521	0.6889	1.016	0.2401	1.4976	0.5876	0.2014	0.6278	0.2892	0.2222	0.6001	0.29	NC_039907.1	42606224	42608281	+	LOC113690261	--	--
LOC113690262	0	0.1172	0	0	0.2458	0.2813	0	0	0.3691	0	0	0	NC_039907.1	42457992	42458700	+	LOC113690262	--	--
[truncated: 40,143 more rows]

## Sheet: S8
Table S8.Structural Information of Novel Transcripts
gene_id	chr	start	end	strand	KEGG	KEGG pathway	NR	Swissprot	Tremble	KOG	GO	Pfam
novel.1532	NC_039906.1	23113810	23114779	.	--	--	--	--	--	--	--	--
novel.1607	NC_039906.1	38491573	38494699	-	K12863 protein CWC15 | (Kazusa) Lj0g3v0273799.1; - (A)	ko03040: Spliceosome	hypothetical protein TSUD_35250, partial [Trifolium subterraneum]	--	A0A2Z6M813_TRISU SubName: Full=Uncharacterized protein {ECO:0000313|EMBL:GAU21562.1}; Flags: Fragment;	Uncharacterized conserved protein	GO:0005681,spliceosomal complex; GO:0000398,mRNA splicing, via spliceosome; GO:0000375,RNA splicing, via transesterification reactions; GO:0000377,RNA splicing, via transesterification reactions with bulged adenosine as nucleophile; GO:0006139,nucleobase-containing compound metabolic process; GO:0006396,RNA processing; GO:0006397,mRNA processing; GO:0006725,cellular aromatic compound metabolic pr…	PF04889.15:Cwf15/Cwc15 cell cycle control protein
novel.3443	NW_020850464.1	96735	99984	-	K05391 cyclic nucleotide gated channel, plant | (RefSeq) probable cyclic nucleotide-gated ion channel 14 (A)	ko04626: Plant-pathogen interaction	probable cyclic nucleotide-gated ion channel 14 [Coffea eugenioides]	CNG17_ARATH RecName: Full=Cyclic nucleotide-gated ion channel 17 {ECO:0000303|PubMed:11500563}; AltName: Full=Cyclic nucleotide- and calmodulin-regulated ion channel 17 {ECO:0000303|PubMed:11500563};	A0A068UW05_COFCA RecName: Full=Cyclic nucleotide-binding domain-containing protein {ECO:0000259|PROSITE:PS50042};	K+-channel ERG and related proteins, contain PAS/PAC sensor domain	GO:0016021,integral component of membrane; GO:0005886,plasma membrane; GO:0005516,calmodulin binding; GO:0030552,cAMP binding; GO:0030553,cGMP binding; GO:0005249,voltage-gated potassium channel activity; GO:0003674,molecular_function; GO:0005488,binding; GO:0005515,protein binding; GO:0000166,nucleotide binding; GO:0017076,purine nucleotide binding; GO:0030551,cyclic nucleotide binding; GO:00305…	PF00027.32:Cyclic nucleotide-binding domain
novel.3088	NC_039917.1	42892993	42894227	+	--	--	uncharacterized protein LOC113713009 [Coffea arabica]	--	A0A068VF27_COFCA RecName: Full=Phytocyanin domain-containing protein {ECO:0000259|PROSITE:PS51485};	--	GO:0009055,electron transfer activity; GO:0003674,molecular_function; GO:0003824,catalytic activity; GO:0016491,oxidoreductase activity	--
novel.2741	NC_039914.1	37418334	37419843	+	--	--	--	--	--	--	--	--
novel.3049	NC_039917.1	18668558	18669388	-	--	--	--	--	--	--	--	--
novel.2386	NC_039911.1	34738794	34742703	+	--	--	uncharacterized protein LOC113778857 [Coffea eugenioides]	--	A0A6P6TJK7_COFAR SubName: Full=uncharacterized protein LOC113701960 {ECO:0000313|RefSeq:XP_027078683.1};	--	--	--
novel.2541	NC_039913.1	28893393	28894709	-	--	--	unnamed protein product [Coffea canephora]	--	A0A068VBC3_COFCA SubName: Full=Uncharacterized protein {ECO:0000313|EMBL:CDP17882.1};	--	--	--
novel.1790	NC_039908.1	4493806	4497476	+	--	--	--	--	--	--	--	--
novel.2438	NC_039912.1	33374802	33375916	.	--	--	--	--	--	--	--	--
novel.2993	NC_039917.1	1133516	1137201	-	--	--	uncharacterized protein LOC113748946 [Coffea eugenioides]	NFD5_ARATH RecName: Full=Protein NUCLEAR FUSION DEFECTIVE 5, mitochondrial {ECO:0000303|PubMed:16698901}; Flags: Precursor;	A0A068UGU9_COFCA RecName: Full=PPR_long domain-containing protein {ECO:0000259|Pfam:PF17177};	FOG: PPR repeat	GO:0005739,mitochondrion; GO:0000741,karyogamy; GO:0010197,polar nucleus fusion; GO:0006996,organelle organization; GO:0006997,nucleus organization; GO:0008150,biological_process; GO:0009987,cellular process; GO:0016043,cellular component organization; GO:0048284,organelle fusion; GO:0071840,cellular component organization or biogenesis; GO:0007275,multicellular organism development; GO:0009553,e…	PF13041.9:PPR repeat family
novel.1254	NC_039903.1	33065104	33065754	+	K13459 disease resistance protein RPS2 | (RefSeq) disease resistance protein RPS2-like (A)	ko04626: Plant-pathogen interaction	uncharacterized protein LOC113764510 [Coffea eugenioides]	--	A0A6P6WWR1_COFAR SubName: Full=uncharacterized protein LOC113736864 {ECO:0000313|RefSeq:XP_027119839.1, ECO:0000313|RefSeq:XP_027119840.1};	--	GO:0050832,defense response to fungus; GO:0006950,response to stress; GO:0006952,defense response; GO:0008150,biological_process; GO:0009605,response to external stimulus; GO:0009607,response to biotic stimulus; GO:0009620,response to fungus; GO:0043207,response to external biotic stimulus; GO:0044419,biological process involved in interspecies interaction between organisms; GO:0050896,response t…	--
novel.604	NC_039900.1	5612093	5630475	-	K13430 serine/threonine-protein kinase PBS1 [EC:2.7.11.1] | (RefSeq) serine/threonine-protein kinase PBS1 (A)	ko04626: Plant-pathogen interaction	unnamed protein product [Coffea canephora]	WAKLQ_ARATH RecName: Full=Wall-associated receptor kinase-like 20; EC=2.7.11.-; Flags: Precursor;	A0A068TW13_COFCA RecName: Full=Protein kinase domain-containing protein {ECO:0000259|PROSITE:PS50011};	Serine/threonine protein kinase	GO:0016021,integral component of membrane; GO:0005886,plasma membrane; GO:0005524,ATP binding; GO:0106310,protein serine kinase activity; GO:0004674,protein serine/threonine kinase activity; GO:0007166,cell surface receptor signaling pathway; GO:0006468,protein phosphorylation; GO:0000166,nucleotide binding; GO:0003674,molecular_function; GO:0005488,binding; GO:0017076,purine nucleotide binding; …	PF00069.28:Protein kinase domain
novel.332	NC_039898.1	45237171	45239278	-	K22733 magnesium transporter | (RefSeq) uncharacterized protein LOC102612526 (A)	--	unnamed protein product [Coffea canephora]	PP436_ARATH RecName: Full=Pentatricopeptide repeat-containing protein At5g59600;	A0A068ULI4_COFCA SubName: Full=Uncharacterized protein {ECO:0000313|EMBL:CDP09094.1};	FOG: PPR repeat	--	PF01535.23:PPR repeat
novel.1359	NC_039904.1	10536988	10538535	-	--	--	--	--	--	--	--	--
novel.1889	NC_039908.1	22517886	22519238	-	--	--	--	--	--	--	--	--
novel.1351	NC_039904.1	8132401	8133437	.	--	--	uncharacterized protein LOC113738702 [Coffea arabica]	--	A0A6P6X479_COFAR SubName: Full=uncharacterized protein LOC113738702 {ECO:0000313|RefSeq:XP_027121746.1};	--	GO:0016021,integral component of membrane; GO:0005575,cellular_component; GO:0016020,membrane; GO:0031224,intrinsic component of membrane; GO:0110165,cellular anatomical entity	--
novel.1727	NC_039907.1	44813240	44817224	-	K07943 ADP-ribosylation factor-like protein 2 | (RefSeq) probable protein phosphatase 2C 74 (A)	--	probable protein phosphatase 2C 6 [Coffea arabica]	P2C66_ORYSJ RecName: Full=Probable protein phosphatase 2C 66; Short=OsPP2C66; EC=3.1.3.16;	A0A6P6SED6_COFAR SubName: Full=probable protein phosphatase 2C 6 {ECO:0000313|RefSeq:XP_027064161.1};	Serine/threonine protein phosphatase	GO:0046872,metal ion binding; GO:0017018,myosin phosphatase activity; GO:0004722,protein serine/threonine phosphatase activity; GO:0035970,peptidyl-threonine dephosphorylation; GO:0003674,molecular_function; GO:0005488,binding; GO:0043167,ion binding; GO:0043169,cation binding; GO:0003824,catalytic activity; GO:0004721,phosphoprotein phosphatase activity; GO:0016787,hydrolase activity; GO:0016788…	PF00481.24:Protein phosphatase 2C
novel.2404	NC_039912.1	4694770	4697478	-	K01679 fumarate hydratase, class II [EC:4.2.1.2] | (RefSeq) uncharacterized LOC105781570 (A)	ko00020: Citrate cycle (TCA cycle); ko00620: Pyruvate metabolism; ko01200: Carbon metabolism	uncharacterized protein LOC113703750 [Coffea arabica]	--	A0A6P6TSA7_COFAR SubName: Full=uncharacterized protein LOC113703750 {ECO:0000313|RefSeq:XP_027081029.1, ECO:0000313|RefSeq:XP_027081030.1};	--	--	PF03078.18:ATHILA ORF-1 family
novel.1510	NC_039906.1	4302910	4303708	.	K03879 NADH-ubiquinone oxidoreductase chain 2 [EC:7.1.1.2] | (RefSeq) NADH-ubiquinone oxidoreductase chain 2 (A)	ko00190: Oxidative phosphorylation	hypothetical protein Ahy_B10g103009 [Arachis hypogaea]	NU2M_BETVU RecName: Full=NADH-ubiquinone oxidoreductase chain 2; EC=7.1.1.2; AltName: Full=NADH dehydrogenase subunit 2;	A0A444X304_ARAHY SubName: Full=Uncharacterized protein {ECO:0000313|EMBL:RYQ84104.1};	--	GO:0016021,integral component of membrane; GO:0005743,mitochondrial inner membrane; GO:0009536,plastid; GO:0070469,respirasome; GO:0008137,NADH dehydrogenase (ubiquinone) activity; GO:0003674,molecular_function; GO:0003824,catalytic activity; GO:0003954,NADH dehydrogenase activity; GO:0003955,NAD(P)H dehydrogenase (quinone) activity; GO:0009055,electron transfer activity; GO:0016491,oxidoreductas…	--
novel.2804	NC_039915.1	8149840	8152156	-	--	--	uncharacterized protein LOC113782707 [Coffea eugenioides]	--	A0A068UY56_COFCA SubName: Full=Uncharacterized protein {ECO:0000313|EMBL:CDP12578.1};	--	GO:0016021,integral component of membrane; GO:0005575,cellular_component; GO:0016020,membrane; GO:0031224,intrinsic component of membrane; GO:0110165,cellular anatomical entity	--
novel.908	NC_039901.1	19008906	19011461	-	--	--	--	--	--	--	--	--
novel.84	NC_039898.1	19320609	19322954	+	--	--	Pol [Coffea canephora]	--	A0A1U9WYD5_COFCA SubName: Full=Pol {ECO:0000313|EMBL:AQY61299.1}; Flags: Precursor;	FOG: Transposon-encoded proteins with TYA, reverse transcriptase, integrase domains in various combinations	GO:0003676,nucleic acid binding; GO:0015074,DNA integration; GO:0003674,molecular_function; GO:0005488,binding; GO:0097159,organic cyclic compound binding; GO:1901363,heterocyclic compound binding; GO:0006139,nucleobase-containing compound metabolic process; GO:0006259,DNA metabolic process; GO:0006725,cellular aromatic compound metabolic process; GO:0006807,nitrogen compound metabolic process; G…	--
novel.1715	NC_039907.1	42931391	42938136	+	--	--	uncharacterized protein LOC113690300 [Coffea arabica]	--	A0A6P6SDT1_COFAR SubName: Full=uncharacterized protein LOC113690300 {ECO:0000313|RefSeq:XP_027063939.1};	Uncharacterized conserved protein	--	--
novel.1362	NC_039904.1	11445198	11446228	-	K13899 cystatin-C | (RefSeq) cysteine proteinase inhibitor 5-like (A)	--	cysteine proteinase inhibitor-like [Coffea arabica]	CYT5_ARATH RecName: Full=Cysteine proteinase inhibitor 5; Short=AtCYS-5; Flags: Precursor;	A0A068VPR8_COFCA RecName: Full=Cystatin domain-containing protein {ECO:0000259|SMART:SM00043};	--	GO:0005576,extracellular region; GO:0004869,cysteine-type endopeptidase inhibitor activity; GO:0034605,cellular response to heat; GO:0006952,defense response; GO:0010030,positive regulation of seed germination; GO:0003674,molecular_function; GO:0004857,enzyme inhibitor activity; GO:0004866,endopeptidase inhibitor activity; GO:0030234,enzyme regulator activity; GO:0030414,peptidase inhibitor activ…	PF16845.8:Aspartic acid proteinase inhibitor
novel.486	NC_039899.1	36189917	36193802	-	K14536 ribosome assembly protein 1 [EC:3.6.5.-] | (RefSeq) elongation factor-like GTPase 1 (A)	ko03008: Ribosome biogenesis in eukaryotes	unnamed protein product [Coffea canephora]	EF2_BETVU RecName: Full=Elongation factor 2; Short=EF-2;	A0A068V478_COFCA RecName: Full=Tr-type G domain-containing protein {ECO:0000259|PROSITE:PS51722};	Translation elongation factor 2/ribosome biogenesis protein RIA1 and related proteins	GO:0005737,cytoplasm; GO:0005525,GTP binding; GO:0003924,GTPase activity; GO:0003746,translation elongation factor activity; GO:0000166,nucleotide binding; GO:0001882,nucleoside binding; GO:0001883,purine nucleoside binding; GO:0003674,molecular_function; GO:0005488,binding; GO:0017076,purine nucleotide binding; GO:0019001,guanyl nucleotide binding; GO:0032549,ribonucleoside binding; GO:0032550,p…	PF00009.30:Elongation factor Tu GTP binding domain
novel.674	NC_039900.1	16461257	16462582	+	--	--	F-box protein At5g46170-like [Coffea arabica]	--	A0A6P6X806_COFAR SubName: Full=F-box protein At5g46170-like {ECO:0000313|RefSeq:XP_027123081.1};	--	--	--
novel.1952	NC_039908.1	52391476	52398472	-	K08064 nuclear transcription factor Y, alpha | (RefSeq) nuclear transcription factor Y subunit A-9-like (A)	--	nuclear transcription factor Y subunit A-9-like [Coffea arabica]	NFYA9_ARATH RecName: Full=Nuclear transcription factor Y subunit A-9; Short=AtNF-YA-9;	A0A6P6TZA8_COFAR RecName: Full=Nuclear transcription factor Y subunit {ECO:0000256|RuleBase:RU367155};	CCAAT-binding factor, subunit B (HAP2)	GO:0016602,CCAAT-binding factor complex; GO:0003700,DNA-binding transcription factor activity; GO:0000981,DNA-binding transcription factor activity, RNA polymerase II-specific; GO:0000978,RNA polymerase II cis-regulatory region sequence-specific DNA binding; GO:0009793,embryo development ending in seed dormancy; GO:0055046,microgametogenesis; GO:0045892,negative regulation of transcription, DNA-t…	PF02045.18:CCAAT-binding transcription factor (CBF-B/NF-YA) subunit B
novel.1835	NC_039908.1	10936055	10938830	-	K17086 transmembrane 9 superfamily member 2/4 | (RefSeq) transmembrane 9 superfamily member 9-like (A)	--	transmembrane 9 superfamily member 8-like [Coffea arabica]	TMN8_ARATH RecName: Full=Transmembrane 9 superfamily member 8 {ECO:0000305}; AltName: Full=Endomembrane protein 1 {ECO:0000303|PubMed:22570441}; AltName: Full=Transmembrane nine protein 8 {ECO:0000303|PubMed:20681974}; Short=AtTMN8 {ECO:0000303|PubMed:20681974}; Flags: Precursor;	A0A6P6SLW8_COFAR RecName: Full=Transmembrane 9 superfamily member {ECO:0000256|RuleBase:RU363079};	Endosomal membrane proteins, EMP70	GO:0005768,endosome; GO:0010008,endosome membrane; GO:0005794,Golgi apparatus; GO:0005797,Golgi medial cisterna; GO:0000139,Golgi membrane; GO:0016021,integral component of membrane; GO:0016020,membrane; GO:0009505,plant-type cell wall; GO:0000325,plant-type vacuole; GO:0005802,trans-Golgi network; GO:0072657,protein localization to membrane; GO:0008104,protein localization; GO:0008150,biological…	PF02990.19:Endomembrane protein 70
novel.1110	NC_039902.1	26549970	26554861	+	K00847 fructokinase [EC:2.7.1.4] | (RefSeq) fructokinase-2-like (A)	ko00051: Fructose and mannose metabolism; ko00500: Starch and sucrose metabolism; ko00520: Amino sugar and nucleotide sugar metabolism; ko01250: Biosynthesis of nucleotide sugars	unnamed protein product [Coffea canephora]	SCRK2_SOLHA RecName: Full=Fructokinase-2; EC=2.7.1.4;	A0A068VBT8_COFCA RecName: Full=PfkB domain-containing protein {ECO:0000259|Pfam:PF00294};	Ribokinase	GO:0005524,ATP binding; GO:0008865,fructokinase activity; GO:0019252,starch biosynthetic process; GO:0000166,nucleotide binding; GO:0003674,molecular_function; GO:0005488,binding; GO:0017076,purine nucleotide binding; GO:0030554,adenyl nucleotide binding; GO:0032553,ribonucleotide binding; GO:0032555,purine ribonucleotide binding; GO:0032559,adenyl ribonucleotide binding; GO:0035639,purine ribonu…	PF00294.27:pfkB family carbohydrate kinase
novel.1891	NC_039908.1	26952411	26955693	+	K09840 9-cis-epoxycarotenoid dioxygenase [EC:1.13.11.51] | (RefSeq) 9-cis-epoxycarotenoid dioxygenase NCED6, chloroplastic-like (A)	ko00906: Carotenoid biosynthesis	uncharacterized protein LOC113750389 [Coffea eugenioides]	RRPO_OENBE RecName: Full=RNA-directed DNA polymerase homolog; EC=2.7.7.48; AltName: Full=Reverse transcriptase homolog;	A0A7N2KL10_QUELO SubName: Full=Uncharacterized protein {ECO:0000313|EnsemblPlants:QL01p005990:mrna};	FOG: Transposon-encoded proteins with TYA, reverse transcriptase, integrase domains in various combinations	GO:0005739,mitochondrion; GO:0003968,RNA-directed 5'-3' RNA polymerase activity; GO:0003964,RNA-directed DNA polymerase activity; GO:0003674,molecular_function; GO:0003824,catalytic activity; GO:0016740,transferase activity; GO:0016772,transferase activity, transferring phosphorus-containing groups; GO:0016779,nucleotidyltransferase activity; GO:0034062,5'-3' RNA polymerase activity; GO:0097747,R…	PF03732.20:Retrotransposon gag protein
novel.3414	NW_020850267.1	23775	24077	.	--	--	--	--	--	--	--	--
novel.1062	NC_039902.1	7739375	7749555	-	K13453 disease resistance protein | (RefSeq) putative late blight resistance protein homolog R1A-4 (A)	ko04626: Plant-pathogen interaction	putative late blight resistance protein homolog R1B-8 [Coffea eugenioides]	R1A_SOLDE RecName: Full=Late blight resistance protein R1-A; Short=Protein R1;	A0A6P6WUE1_COFAR SubName: Full=putative late blight resistance protein homolog R1B-8 {ECO:0000313|RefSeq:XP_027119063.1};	Apoptotic ATPase	GO:0005737,cytoplasm; GO:0016020,membrane; GO:0043531,ADP binding; GO:0005524,ATP binding; GO:0009626,plant-type hypersensitive response; GO:0000166,nucleotide binding; GO:0003674,molecular_function; GO:0005488,binding; GO:0017076,purine nucleotide binding; GO:0030554,adenyl nucleotide binding; GO:0032553,ribonucleotide binding; GO:0032555,purine ribonucleotide binding; GO:0032559,adenyl ribonucl…	PF00931.25:NB-ARC domain
novel.1280	NC_039904.1	1802668	1804086	+	--	--	hypothetical protein G4B88_014456 [Cannabis sativa]	--	A0A7J6IBI4_CANSA SubName: Full=Uncharacterized protein {ECO:0000313|EMBL:KAF4404000.1};	--	--	--
novel.878	NC_039901.1	14124721	14125328	.	K14488 SAUR family protein | (RefSeq) auxin-responsive protein SAUR21-like (A)	ko04075: Plant hormone signal transduction	unnamed protein product [Coffea canephora]	SAU24_ARATH RecName: Full=Auxin-responsive protein SAUR24 {ECO:0000305}; AltName: Full=Protein SMALL AUXIN UP RNA 24 {ECO:0000303|PubMed:12036261};	A0A068TL64_COFCA SubName: Full=Uncharacterized protein {ECO:0000313|EMBL:CDO96971.1};	--	GO:0005886,plasma membrane; GO:0009734,auxin-activated signaling pathway; GO:0040008,regulation of growth; GO:0007154,cell communication; GO:0007165,signal transduction; GO:0008150,biological_process; GO:0009719,response to endogenous stimulus; GO:0009725,response to hormone; GO:0009733,response to auxin; GO:0009755,hormone-mediated signaling pathway; GO:0009987,cellular process; GO:0010033,respo…	PF02519.17:Auxin responsive protein
novel.153	NC_039898.1	38512856	38516346	+	K00003 homoserine dehydrogenase [EC:1.1.1.3] | (RefSeq) uncharacterized protein LOC104736183 (A)	ko00260: Glycine, serine and threonine metabolism; ko00270: Cysteine and methionine metabolism; ko00300: Lysine biosynthesis; ko01230: Biosynthesis of amino acids	uncharacterized protein LOC111412313 [Olea europaea var. sylvestris]	--	Q60D48_SOLDE SubName: Full=Homoserine dehydrogenase family protein {ECO:0000313|EMBL:AAU90300.2};	Homoserine dehydrogenase	GO:0004072,aspartate kinase activity; GO:0004412,homoserine dehydrogenase activity; GO:0009067,aspartate family amino acid biosynthetic process; GO:0003674,molecular_function; GO:0003824,catalytic activity; GO:0016301,kinase activity; GO:0016740,transferase activity; GO:0016772,transferase activity, transferring phosphorus-containing groups; GO:0016774,phosphotransferase activity, carboxyl group …	--
novel.794	NC_039900.1	60656579	60659320	-	--	--	uncharacterized protein LOC113727736 isoform X2 [Coffea arabica]	--	A0A6P6VXM7_COFAR SubName: Full=uncharacterized protein LOC113727736 isoform X2 {ECO:0000313|RefSeq:XP_027107859.1};	--	--	--
novel.2528	NC_039913.1	23544023	23579679	-	K17604 zinc finger SWIM domain-containing protein 3 | (RefSeq) uncharacterized protein LOC107260768 isoform X1 (A)	--	uncharacterized protein LOC113752104 [Coffea eugenioides]	RSLE1_ORYSJ RecName: Full=Zinc finger BED domain-containing protein RICESLEEPER 1; AltName: Full=Transposase-like protein RICESLEEPER 1;	A0A6P6VKB9_COFAR SubName: Full=uncharacterized protein LOC113724178 {ECO:0000313|RefSeq:XP_027102905.1};	--	GO:0005634,nucleus; GO:0003677,DNA binding; GO:0046872,metal ion binding; GO:0046983,protein dimerization activity; GO:0009791,post-embryonic development; GO:0003674,molecular_function; GO:0003676,nucleic acid binding; GO:0005488,binding; GO:0097159,organic cyclic compound binding; GO:1901363,heterocyclic compound binding; GO:0043167,ion binding; GO:0043169,cation binding; GO:0005515,protein bind…	PF10551.12:MULE transposase domain
novel.1656	NC_039907.1	33618524	33619284	.	K25075 pterocarpan synthase [EC:4.2.1.139] | (RefSeq) dirigent protein 1-like (A)	ko00943: Isoflavonoid biosynthesis	dirigent protein 11-like [Coffea arabica]	DIR11_ARATH RecName: Full=Dirigent protein 11; Short=AtDIR11; Flags: Precursor;	A0A6P6S3Q0_COFAR RecName: Full=Dirigent protein {ECO:0000256|RuleBase:RU363099};	--	GO:0048046,apoplast; GO:0009699,phenylpropanoid biosynthetic process; GO:0006725,cellular aromatic compound metabolic process; GO:0008150,biological_process; GO:0008152,metabolic process; GO:0009058,biosynthetic process; GO:0009698,phenylpropanoid metabolic process; GO:0009987,cellular process; GO:0019438,aromatic compound biosynthetic process; GO:0019748,secondary metabolic process; GO:0044237,c…	PF03018.17:Dirigent-like protein
novel.2454	NC_039912.1	36905375	36906163	-	K02977 ubiquitin-small subunit ribosomal protein S27Ae | (RefSeq) predicted protein (A)	ko03010: Ribosome; ko04120: Ubiquitin mediated proteolysis	putative late blight resistance protein homolog R1B-16 [Coffea eugenioides]	R27AA_ARATH RecName: Full=Ubiquitin-40S ribosomal protein S27a-1; Contains: RecName: Full=Ubiquitin; Contains: RecName: Full=40S ribosomal protein S27a-1; Flags: Precursor;	C1E561_MICCC RecName: Full=Ubiquitin-like domain-containing protein {ECO:0000259|PROSITE:PS50053};	Ubiquitin/40S ribosomal protein S27a fusion	GO:0005737,cytoplasm; GO:0005829,cytosol; GO:0022627,cytosolic small ribosomal subunit; GO:0005794,Golgi apparatus; GO:0005634,nucleus; GO:0009506,plasmodesma; GO:0046872,metal ion binding; GO:0003729,mRNA binding; GO:0031386,protein tag; GO:0003735,structural constituent of ribosome; GO:0031625,ubiquitin protein ligase binding; GO:0019941,modification-dependent protein catabolic process; GO:0016…	PF00240.26:Ubiquitin family
novel.1208	NC_039903.1	11717225	11723264	-	K01303 acylaminoacyl-peptidase [EC:3.4.19.1] | (RefSeq) uncharacterized LOC101311565 (A)	--	uncharacterized protein LOC113740608 [Coffea arabica]	RRPO_OENBE RecName: Full=RNA-directed DNA polymerase homolog; EC=2.7.7.48; AltName: Full=Reverse transcriptase homolog;	A0A6P6XAQ1_COFAR RecName: Full=RNA-directed DNA polymerase {ECO:0000256|ARBA:ARBA00012493}; EC=2.7.7.49 {ECO:0000256|ARBA:ARBA00012493};	FOG: Transposon-encoded proteins with TYA, reverse transcriptase, integrase domains in various combinations	GO:0005739,mitochondrion; GO:0003968,RNA-directed 5'-3' RNA polymerase activity; GO:0003964,RNA-directed DNA polymerase activity; GO:0003674,molecular_function; GO:0003824,catalytic activity; GO:0016740,transferase activity; GO:0016772,transferase activity, transferring phosphorus-containing groups; GO:0016779,nucleotidyltransferase activity; GO:0034062,5'-3' RNA polymerase activity; GO:0097747,R…	PF17917.4:RNase H-like domain found in reverse transcriptase
novel.1021	NC_039902.1	224527	230803	+	K19525 vacuolar protein sorting-associated protein 13A/C | (RefSeq) uncharacterized protein LOC115995017 (A)	--	uncharacterized protein LOC113764445 [Coffea eugenioides]	--	A0A6P6WZQ1_COFAR SubName: Full=uncharacterized protein LOC113737866 {ECO:0000313|RefSeq:XP_027120810.1};	Vacuolar protein sorting-associated protein	--	--
novel.655	NC_039900.1	11007530	11009834	+	--	--	mediator of RNA polymerase II transcription subunit 16-like isoform X2 [Coffea arabica]	MED16_ARATH RecName: Full=Mediator of RNA polymerase II transcription subunit 16; AltName: Full=Protein SENSITIVE TO FREEZING 6;	A0A6P6WAZ9_COFAR SubName: Full=mediator of RNA polymerase II transcription subunit 16-like isoform X2 {ECO:0000313|RefSeq:XP_027111760.1, ECO:0000313|RefSeq:XP_027111761.1};	--	GO:0016592,mediator complex; GO:0005634,nucleus; GO:0003712,transcription coregulator activity; GO:0009738,abscisic acid-activated signaling pathway; GO:0009734,auxin-activated signaling pathway; GO:0032922,circadian regulation of gene expression; GO:2001011,positive regulation of plant-type cell wall cellulose biosynthetic process; GO:1901672,positive regulation of systemic acquired resistance; …	--
novel.3501	NW_020850478.1	1401979	1407685	-	K12823 ATP-dependent RNA helicase DDX5/DBP2 [EC:3.6.4.13] | (RefSeq) DEAD-box ATP-dependent RNA helicase 46 (A)	ko03040: Spliceosome	ATP-dependent RNA helicase-like protein DB10 [Coffea eugenioides]	DB10_NICSY RecName: Full=ATP-dependent RNA helicase-like protein DB10; EC=3.6.4.13;	A0A6P6TA66_COFAR SubName: Full=ATP-dependent RNA helicase-like protein DB10 isoform X1 {ECO:0000313|RefSeq:XP_027075289.1};	ATP-dependent RNA helicase	GO:0005524,ATP binding; GO:0016887,ATPase activity; GO:0003723,RNA binding; GO:0003724,RNA helicase activity; GO:0000166,nucleotide binding; GO:0003674,molecular_function; GO:0005488,binding; GO:0017076,purine nucleotide binding; GO:0030554,adenyl nucleotide binding; GO:0032553,ribonucleotide binding; GO:0032555,purine ribonucleotide binding; GO:0032559,adenyl ribonucleotide binding; GO:0035639,p…	PF00270.32:DEAD/DEAH box helicase
novel.2242	NC_039910.1	13685580	13687097	-	--	--	uncharacterized protein LOC113698763 [Coffea arabica]	--	A0A6P6T821_COFAR SubName: Full=uncharacterized protein LOC113698763 {ECO:0000313|RefSeq:XP_027074499.1, ECO:0000313|RefSeq:XP_027074500.1};	--	GO:0005737,cytoplasm; GO:0004042,acetyl-CoA:L-glutamate N-acetyltransferase activity; GO:0003991,acetylglutamate kinase activity; GO:0005524,ATP binding; GO:0006526,arginine biosynthetic process; GO:0016310,phosphorylation; GO:0003674,molecular_function; GO:0003824,catalytic activity; GO:0008080,N-acetyltransferase activity; GO:0016407,acetyltransferase activity; GO:0016410,N-acyltransferase acti…	--
novel.3051	NC_039917.1	18723239	18727088	-	K10747 DNA ligase 1 [EC:6.5.1.1 6.5.1.6 6.5.1.7] | (RefSeq) DNA ligase 1-like (A)	ko03030: DNA replication; ko03410: Base excision repair; ko03420: Nucleotide excision repair; ko03430: Mismatch repair	DNA ligase 1-like [Coffea arabica]	DNLI1_ARATH RecName: Full=DNA ligase 1; Short=AtLIG1; EC=6.5.1.1 {ECO:0000255|PROSITE-ProRule:PRU10135}; AltName: Full=DNA ligase I; AltName: Full=Polydeoxyribonucleotide synthase [ATP] 1; Flags: Precursor;	A0A6P6UU09_COFAR RecName: Full=DNA ligase {ECO:0000256|RuleBase:RU000617}; EC=6.5.1.1 {ECO:0000256|RuleBase:RU000617};	ATP-dependent DNA ligase I	GO:0005737,cytoplasm; GO:0005739,mitochondrion; GO:0005730,nucleolus; GO:0005634,nucleus; GO:0005524,ATP binding; GO:0003677,DNA binding; GO:0003910,DNA ligase (ATP) activity; GO:0046872,metal ion binding; GO:0007049,cell cycle; GO:0051301,cell division; GO:0071897,DNA biosynthetic process; GO:0080111,DNA demethylation; GO:0006266,DNA ligation; GO:0006310,DNA recombination; GO:0006260,DNA replica…	PF01068.24:ATP dependent DNA ligase domain
novel.2084	NC_039909.1	12591712	12596951	-	--	--	zinc finger CCCH domain-containing protein 14-like [Coffea eugenioides]	C3H31_ORYSJ RecName: Full=Zinc finger CCCH domain-containing protein 31; Short=OsC3H31;	A0A068URA3_COFCA SubName: Full=Uncharacterized protein {ECO:0000313|EMBL:CDP10133.1};	CCCH-type Zn-finger protein	GO:0005737,cytoplasm; GO:0005634,nucleus; GO:0003677,DNA binding; GO:0046872,metal ion binding; GO:0003729,mRNA binding; GO:0010468,regulation of gene expression; GO:0003674,molecular_function; GO:0003676,nucleic acid binding; GO:0005488,binding; GO:0097159,organic cyclic compound binding; GO:1901363,heterocyclic compound binding; GO:0043167,ion binding; GO:0043169,cation binding; GO:0003723,RNA …	PF00013.32:KH domain
novel.64	NC_039898.1	9848171	9848639	.	K20359 PRA1 family protein 1 | (RefSeq) PRA1 family protein B4 (A)	--	PRA1 family protein B4-like [Coffea eugenioides]	PR1B4_ARATH RecName: Full=PRA1 family protein B4; Short=AtPRA1.B4;	A0A6P6SQP8_COFAR RecName: Full=PRA1 family protein {ECO:0000256|RuleBase:RU363107};	Prenylated rab acceptor 1	GO:0005783,endoplasmic reticulum; GO:0005768,endosome; GO:0010008,endosome membrane; GO:0005794,Golgi apparatus; GO:0016021,integral component of membrane; GO:0005802,trans-Golgi network; GO:0016192,vesicle-mediated transport; GO:0006810,transport; GO:0008150,biological_process; GO:0009987,cellular process; GO:0051179,localization; GO:0051234,establishment of localization; GO:0005575,cellular_com…	PF03208.22:PRA1 family protein
novel.3328	NC_039919.1	32749649	32750026	.	--	--	--	--	--	--	--	--
novel.2896	NC_039916.1	6393182	6394219	+	--	--	phytosulfokine-alpha precursor 2 [Lotus japonicus]	PSK5_ARATH RecName: Full=Phytosulfokines 5; Short=AtPSK5; Contains: RecName: Full=Phytosulfokine-alpha; Short=PSK-alpha; Short=Phytosulfokine-a; Contains: RecName: Full=Phytosulfokine-beta; Short=PSK-beta; Short=Phytosulfokine-b; Flags: Precursor;	A0A097C2W5_LOTJA RecName: Full=Phytosulfokine {ECO:0000256|RuleBase:RU368031}; Contains: RecName: Full=Phytosulfokine-alpha {ECO:0000256|RuleBase:RU368031}; Short=PSK-alpha {ECO:0000256|RuleBase:RU368031}; Short=Phytosulfokine-a {ECO:0000256|RuleBase:RU368031}; Contains: RecName: Full=Phytosulfokine-beta {ECO:0000256|RuleBase:RU368031}; Short=PSK-beta {ECO:0000256|RuleBase:RU368031}; Short=Phytos…	--	GO:0031012,extracellular matrix; GO:0005576,extracellular region; GO:0008083,growth factor activity; GO:0030154,cell differentiation; GO:0008283,cell population proliferation; GO:0003674,molecular_function; GO:0005102,signaling receptor binding; GO:0005488,binding; GO:0005515,protein binding; GO:0030545,receptor regulator activity; GO:0030546,signaling receptor activator activity; GO:0048018,rece…	PF06404.15:Phytosulfokine precursor protein (PSK)
novel.2504	NC_039913.1	5879797	5880056	.	K01897 long-chain acyl-CoA synthetase [EC:6.2.1.3] | (RefSeq) long chain acyl-CoA synthetase 4-like (A)	ko00061: Fatty acid biosynthesis; ko00071: Fatty acid degradation; ko01212: Fatty acid metabolism; ko04146: Peroxisome	uncharacterized protein LOC113770225 [Coffea eugenioides]	--	A0A834LGN8_RHOSS SubName: Full=Uncharacterized protein {ECO:0000313|EMBL:KAF7135115.1};	--	--	--
novel.3069	NC_039917.1	33320298	33321881	-	K02880 large subunit ribosomal protein L17e | (RefSeq) 60S ribosomal protein L17-2 (A)	ko03010: Ribosome	hypothetical protein PVAP13_5KG073200 [Panicum virgatum]	RL172_ARATH RecName: Full=60S ribosomal protein L17-2;	A0A2T7DRN6_9POAL SubName: Full=Uncharacterized protein {ECO:0000313|EMBL:PUZ58240.1};	60S ribosomal protein L22	GO:0022625,cytosolic large ribosomal subunit; GO:0022626,cytosolic ribosome; GO:0005739,mitochondrion; GO:0005730,nucleolus; GO:0009506,plasmodesma; GO:0042788,polysomal ribosome; GO:0005773,vacuole; GO:0003729,mRNA binding; GO:0003735,structural constituent of ribosome; GO:0002181,cytoplasmic translation; GO:0003674,molecular_function; GO:0003676,nucleic acid binding; GO:0003723,RNA binding; GO:…	PF00237.22:Ribosomal protein L22p/L17e
novel.2310	NC_039911.1	4217430	4218540	-	--	--	uncharacterized protein LOC113698332 [Coffea arabica]	--	A0A6P6T7I3_COFAR SubName: Full=uncharacterized protein LOC113698332 {ECO:0000313|RefSeq:XP_027073917.1};	--	--	--
novel.2384	NC_039911.1	33405490	33408438	-	--	--	--	--	--	--	--	--
novel.1786	NC_039908.1	4133483	4134482	+	--	--	uncharacterized protein LOC113751383 [Coffea eugenioides]	--	A0A6P6WSA0_COFAR SubName: Full=uncharacterized protein LOC113735484 {ECO:0000313|RefSeq:XP_027118289.1};	--	GO:0046983,protein dimerization activity; GO:0003674,molecular_function; GO:0005488,binding; GO:0005515,protein binding	--
novel.2297	NC_039911.1	1911648	1915533	-	K05542 tRNA-dihydrouridine synthase 1 [EC:1.3.1.88] | (RefSeq) tRNA-dihydrouridine(16/17) synthase [NAD(P)(+)]-like (A)	--	unnamed protein product [Coffea canephora]	--	A0A068U2Y5_COFCA RecName: Full=Dus domain-containing protein {ECO:0000259|Pfam:PF01207};	tRNA-dihydrouridine synthase	GO:0050660,flavin adenine dinucleotide binding; GO:0017150,tRNA dihydrouridine synthase activity; GO:0000166,nucleotide binding; GO:0003674,molecular_function; GO:0005488,binding; GO:0036094,small molecule binding; GO:0043167,ion binding; GO:0043168,anion binding; GO:0097159,organic cyclic compound binding; GO:1901265,nucleoside phosphate binding; GO:1901363,heterocyclic compound binding; GO:0003…	PF01207.20:Dihydrouridine synthase (Dus)
novel.1016	NC_039902.1	102365	106002	+	K04733 interleukin-1 receptor-associated kinase 4 [EC:2.7.11.1] | (RefSeq) proline-rich receptor-like protein kinase PERK12 (A)	--	unnamed protein product [Coffea canephora]	Y5185_ARATH RecName: Full=Probable receptor-like protein kinase At5g18500; EC=2.7.11.1;	A0A068TQZ2_COFCA RecName: Full=Protein kinase domain-containing protein {ECO:0000259|PROSITE:PS50011};	Serine/threonine protein kinase	GO:0016021,integral component of membrane; GO:0005886,plasma membrane; GO:0005524,ATP binding; GO:0106310,protein serine kinase activity; GO:0004674,protein serine/threonine kinase activity; GO:0006468,protein phosphorylation; GO:0000166,nucleotide binding; GO:0003674,molecular_function; GO:0005488,binding; GO:0017076,purine nucleotide binding; GO:0030554,adenyl nucleotide binding; GO:0032553,rib…	--
novel.2193	NC_039910.1	2726291	2726919	+	K01076 abhydrolase domain-containing protein 17 [EC:3.1.2.22] | (RefSeq) alpha/beta hydrolase domain-containing protein 17C isoform X1 (A)	--	alpha/beta hydrolase domain-containing protein 17C [Coffea eugenioides]	--	A0A068U1E5_COFCA RecName: Full=Hydrolase_4 domain-containing protein {ECO:0000259|Pfam:PF12146};	Predicted alpha/beta hydrolase	GO:0009820,alkaloid metabolic process; GO:0006807,nitrogen compound metabolic process; GO:0008150,biological_process; GO:0008152,metabolic process; GO:0071704,organic substance metabolic process; GO:1901564,organonitrogen compound metabolic process	PF12146.11:Serine aminopeptidase, S33
novel.2147	NC_039909.1	45171829	45172070	.	--	--	--	--	--	--	--	--
novel.2906	NC_039916.1	11462351	11463618	-	--	--	uncharacterized protein LOC113750141 isoform X1 [Coffea eugenioides]	--	A0A068UQ46_COFCA SubName: Full=Uncharacterized protein {ECO:0000313|EMBL:CDP10660.1};	--	GO:0004867,serine-type endopeptidase inhibitor activity; GO:0003674,molecular_function; GO:0004857,enzyme inhibitor activity; GO:0004866,endopeptidase inhibitor activity; GO:0030234,enzyme regulator activity; GO:0030414,peptidase inhibitor activity; GO:0061134,peptidase regulator activity; GO:0061135,endopeptidase regulator activity; GO:0098772,molecular function regulator	PF02428.18:Potato type II proteinase inhibitor family
novel.2238	NC_039910.1	13081729	13082540	-	--	--	unnamed protein product [Coffea canephora]	--	A0A068VGF2_COFCA SubName: Full=Uncharacterized protein {ECO:0000313|EMBL:CDP19915.1};	--	GO:0005777,peroxisome; GO:1903231,mRNA binding involved in posttranscriptional gene silencing; GO:0004540,ribonuclease activity; GO:0003674,molecular_function; GO:0003676,nucleic acid binding; GO:0003723,RNA binding; GO:0003729,mRNA binding; GO:0005488,binding; GO:0097159,organic cyclic compound binding; GO:0150100,RNA binding involved in posttranscriptional gene silencing; GO:1901363,heterocycli…	--
novel.2502	NC_039913.1	5086266	5086528	.	--	--	--	--	--	--	--	--
novel.3035	NC_039917.1	8662095	8663754	-	K14638 solute carrier family 15 (peptide/histidine transporter), member 3/4 | (RefSeq) protein NRT1/ PTR FAMILY 5.10-like (A)	--	hypothetical protein F0562_028286 [Nyssa sinensis]	PTR9_ARATH RecName: Full=Protein NRT1/ PTR FAMILY 5.10; Short=AtNPF5.10;	A0A5J5B7T0_9ASTE SubName: Full=Uncharacterized protein {ECO:0000313|EMBL:KAA8538678.1};	H+/oligopeptide symporter	GO:0016021,integral component of membrane; GO:0071916,dipeptide transmembrane transporter activity; GO:0042937,tripeptide transmembrane transporter activity; GO:0003674,molecular_function; GO:0005215,transporter activity; GO:0008509,anion transmembrane transporter activity; GO:0015075,ion transmembrane transporter activity; GO:0022857,transmembrane transporter activity; GO:0035673,oligopeptide tr…	PF00854.24:POT family
novel.1174	NC_039903.1	3516977	3520671	+	K20347 p24 family protein beta-1 | (RefSeq) transmembrane emp24 domain-containing protein p24beta3-like (A)	--	transmembrane emp24 domain-containing protein p24beta3-like [Coffea arabica]	P24B3_ARATH RecName: Full=Transmembrane emp24 domain-containing protein p24beta3; AltName: Full=p24 family protein beta2; Short=p24beta2; AltName: Full=p24 family protein beta3; Short=p24beta3; Flags: Precursor;	A0A068TT37_COFCA RecName: Full=GOLD domain-containing protein {ECO:0000259|PROSITE:PS50866};	Putative cargo transport protein EMP24 (p24 protein family)	GO:0030134,COPII-coated ER to Golgi transport vesicle; GO:0005783,endoplasmic reticulum; GO:0005793,endoplasmic reticulum-Golgi intermediate compartment; GO:0005794,Golgi apparatus; GO:0032580,Golgi cisterna membrane; GO:0016021,integral component of membrane; GO:0000325,plant-type vacuole; GO:0006888,endoplasmic reticulum to Golgi vesicle-mediated transport; GO:0007030,Golgi organization; GO:000…	--
novel.3041	NC_039917.1	11662010	11664367	+	--	--	unnamed protein product [Coffea canephora]	--	A0A068VNL8_COFCA SubName: Full=Uncharacterized protein {ECO:0000313|EMBL:CDP21318.1};	--	GO:0016021,integral component of membrane; GO:0005575,cellular_component; GO:0016020,membrane; GO:0031224,intrinsic component of membrane; GO:0110165,cellular anatomical entity	--
novel.1332	NC_039904.1	4145836	4154267	-	K08735 DNA mismatch repair protein MSH2 | (RefSeq) DNA mismatch repair protein MSH2 (A)	ko03430: Mismatch repair	unnamed protein product [Coffea canephora]	MSH2_ARATH RecName: Full=DNA mismatch repair protein MSH2; Short=AtMSH2; AltName: Full=MutS protein homolog 2;	A0A068TQC7_COFCA RecName: Full=DNA_MISMATCH_REPAIR_2 domain-containing protein {ECO:0000259|PROSITE:PS00486};	Mismatch repair ATPase MSH2 (MutS family)	GO:0032301,MutSalpha complex; GO:0005634,nucleus; GO:0005886,plasma membrane; GO:0005524,ATP binding; GO:0140664,NA; GO:0003684,damaged DNA binding; GO:0003690,double-stranded DNA binding; GO:0030983,mismatched DNA binding; GO:0006298,mismatch repair; GO:0006312,mitotic recombination; GO:0045128,negative regulation of reciprocal meiotic recombination; GO:0006290,pyrimidine dimer repair; GO:000016…	PF05192.21:MutS domain III
novel.2469	NC_039912.1	43982360	43983317	-	--	--	unnamed protein product [Coffea canephora]	--	A0A068UUZ8_COFCA SubName: Full=Uncharacterized protein {ECO:0000313|EMBL:CDP12122.1};	--	--	--
novel.3115	NC_039917.1	45024165	45028223	-	K00327 NADPH-ferrihemoprotein reductase [EC:1.6.2.4] | (RefSeq) NADPH--cytochrome P450 reductase-like (A)	--	NADPH--cytochrome P450 reductase-like [Coffea arabica]	NCPR_VIGRR RecName: Full=NADPH--cytochrome P450 reductase {ECO:0000255|HAMAP-Rule:MF_03212}; Short=CPR {ECO:0000255|HAMAP-Rule:MF_03212}; Short=P450R {ECO:0000255|HAMAP-Rule:MF_03212}; EC=1.6.2.4 {ECO:0000255|HAMAP-Rule:MF_03212};	A0A068UTC5_COFCA RecName: Full=NADPH--cytochrome P450 reductase {ECO:0000256|HAMAP-Rule:MF_03212, ECO:0000256|PIRNR:PIRNR000208}; Short=CPR {ECO:0000256|HAMAP-Rule:MF_03212}; Short=P450R {ECO:0000256|HAMAP-Rule:MF_03212}; EC=1.6.2.4 {ECO:0000256|HAMAP-Rule:MF_03212, ECO:0000256|PIRNR:PIRNR000208};	NADP/FAD dependent oxidoreductase	GO:0005789,endoplasmic reticulum membrane; GO:0016021,integral component of membrane; GO:0050660,flavin adenine dinucleotide binding; GO:0010181,FMN binding; GO:0050661,NADP binding; GO:0003958,NADPH-hemoprotein reductase activity; GO:0000166,nucleotide binding; GO:0003674,molecular_function; GO:0005488,binding; GO:0036094,small molecule binding; GO:0043167,ion binding; GO:0043168,anion binding; …	--
novel.2409	NC_039912.1	5732539	5733397	+	K02895 large subunit ribosomal protein L24 | (RefSeq) 50S ribosomal protein L24-like isoform X1 (A)	ko03010: Ribosome	hypothetical protein SASPL_127819 [Salvia splendens]	--	A0A4D9AGB6_SALSN SubName: Full=Large subunit ribosomal protein L24 {ECO:0000313|EMBL:TEY61993.1};	--	GO:0005840,ribosome; GO:0003723,RNA binding; GO:0003735,structural constituent of ribosome; GO:0006412,translation; GO:0003674,molecular_function; GO:0003676,nucleic acid binding; GO:0005488,binding; GO:0097159,organic cyclic compound binding; GO:1901363,heterocyclic compound binding; GO:0005198,structural molecule activity; GO:0006518,peptide metabolic process; GO:0006807,nitrogen compound metab…	PF00467.32:KOW motif
novel.2774	NC_039915.1	2654959	2656510	+	--	--	sterol 3-beta-glucosyltransferase UGT80A2-like [Coffea arabica]	--	A0A6P6UFE3_COFAR SubName: Full=sterol 3-beta-glucosyltransferase UGT80A2-like {ECO:0000313|RefSeq:XP_027089239.1};	--	GO:0016758,transferase activity, transferring hexosyl groups; GO:0008194,UDP-glycosyltransferase activity; GO:0005975,carbohydrate metabolic process; GO:0030259,lipid glycosylation; GO:0003674,molecular_function; GO:0003824,catalytic activity; GO:0016740,transferase activity; GO:0016757,transferase activity, transferring glycosyl groups; GO:0008150,biological_process; GO:0008152,metabolic process…	PF16339.8:Domain of unknown function (DUF4969)
novel.993	NC_039901.1	65539554	65543355	+	K24637 zinc finger BED domain-containing protein 1 (E3 SUMO-protein ligase ZBED1) [EC:2.3.2.-] | (RefSeq) E3 SUMO-protein ligase ZBED1-like (A)	--	hypothetical protein Vadar_005350 [Vaccinium darrowii]	TRA1_MAIZE RecName: Full=Putative AC transposase; AltName: Full=ORFA;	A0A834GCW7_RHOSS SubName: Full=Uncharacterized protein {ECO:0000313|EMBL:KAF7130625.1};	Tam3-transposase (Ac family)	GO:0003677,DNA binding; GO:0046983,protein dimerization activity; GO:0006310,DNA recombination; GO:0032196,transposition; GO:0003674,molecular_function; GO:0003676,nucleic acid binding; GO:0005488,binding; GO:0097159,organic cyclic compound binding; GO:1901363,heterocyclic compound binding; GO:0005515,protein binding; GO:0006139,nucleobase-containing compound metabolic process; GO:0006259,DNA met…	PF14372.9:Domain of unknown function (DUF4413)
novel.216	NC_039898.1	41101267	41102773	+	--	--	unnamed protein product [Coffea canephora]	--	A0A068UGX8_COFCA SubName: Full=Uncharacterized protein {ECO:0000313|EMBL:CDP06903.1};	--	GO:0016021,integral component of membrane; GO:0005575,cellular_component; GO:0016020,membrane; GO:0031224,intrinsic component of membrane; GO:0110165,cellular anatomical entity	--
novel.843	NC_039901.1	3833458	3837015	+	K04564 superoxide dismutase, Fe-Mn family [EC:1.15.1.1] | (RefSeq) hypothetical protein (A)	ko04146: Peroxisome	LOW QUALITY PROTEIN: superoxide dismutase [Fe]	SODF_NICPL RecName: Full=Superoxide dismutase [Fe], chloroplastic; EC=1.15.1.1; Flags: Fragment;	A0A6P6VM06_COFAR RecName: Full=Superoxide dismutase {ECO:0000256|ARBA:ARBA00012682}; EC=1.15.1.1 {ECO:0000256|ARBA:ARBA00012682};	Manganese superoxide dismutase	GO:0009507,chloroplast; GO:0046872,metal ion binding; GO:0004784,superoxide dismutase activity; GO:0003674,molecular_function; GO:0005488,binding; GO:0043167,ion binding; GO:0043169,cation binding; GO:0003824,catalytic activity; GO:0016209,antioxidant activity; GO:0016491,oxidoreductase activity; GO:0016721,oxidoreductase activity, acting on superoxide radicals as acceptor; GO:0005575,cellular_co…	PF00081.25:Iron/manganese superoxide dismutases, alpha-hairpin domain
novel.2282	NC_039910.1	33534903	33535271	+	K05350 beta-glucosidase [EC:3.2.1.21] | (RefSeq) beta-glucosidase 18 (A)	ko00460: Cyanoamino acid metabolism; ko00500: Starch and sucrose metabolism; ko00999: Biosynthesis of various plant secondary metabolites	chromodomain Y-like protein [Coffea arabica]	--	A0A6P6TDR1_COFAR SubName: Full=chromodomain Y-like protein {ECO:0000313|RefSeq:XP_027076072.1};	FOG: Transposon-encoded proteins with TYA, reverse transcriptase, integrase domains in various combinations	--	PF00385.27:Chromo (CHRromatin Organisation MOdifier) domain
novel.2129	NC_039909.1	26591972	26595968	-	K14007 protein transport protein SEC24 | (RefSeq) protein transport protein Sec24-like At3g07100 (A)	ko04141: Protein processing in endoplasmic reticulum	protein transport protein Sec24-like At3g07100 [Coffea arabica]	SC24A_ARATH RecName: Full=Protein transport protein Sec24-like At3g07100;	A0A6P6SUS9_COFAR SubName: Full=protein transport protein Sec24-like At3g07100 {ECO:0000313|RefSeq:XP_027069768.1, ECO:0000313|RefSeq:XP_027069769.1};	Vesicle coat complex COPII, subunit SEC24/subunit SFB2	GO:0030127,COPII vesicle coat; GO:0070971,endoplasmic reticulum exit site; GO:0005789,endoplasmic reticulum membrane; GO:0000139,Golgi membrane; GO:0000149,SNARE binding; GO:0008270,zinc ion binding; GO:0090110,COPII-coated vesicle cargo loading; GO:0007029,endoplasmic reticulum organization; GO:0080119,ER body organization; GO:0007030,Golgi organization; GO:0006886,intracellular protein transpor…	PF04811.18:Sec23/Sec24 trunk domain
novel.1095	NC_039902.1	16773910	16774537	-	K21776 protein lin-54 | (RefSeq) Lin-54-like protein (A)	--	acyl carrier protein 1, chloroplastic-like [Coffea arabica]	ACP1_CASGL RecName: Full=Acyl carrier protein 1, chloroplastic; Short=ACP 1; Flags: Precursor;	A0A6P6WKV7_COFAR RecName: Full=Acyl carrier protein {ECO:0000256|RuleBase:RU000722};	Acyl carrier protein/NADH-ubiquinone oxidoreductase, NDUFAB1/SDAP subunit	GO:0009507,chloroplast; GO:0000036,acyl carrier activity; GO:0031177,phosphopantetheine binding; GO:0003674,molecular_function; GO:0005488,binding; GO:0044620,ACP phosphopantetheine attachment site binding; GO:0051192,prosthetic group binding; GO:0140104,molecular carrier activity; GO:0140414,phosphopantetheine-dependent carrier activity; GO:0019842,vitamin binding; GO:0033218,amide binding; GO:0…	PF00550.28:Phosphopantetheine attachment site
novel.762	NC_039900.1	41483169	41487090	+	K23093 U6 snRNA phosphodiesterase [EC:3.1.4.-] | (RefSeq) U6 snRNA phosphodiesterase (A)	--	U6 snRNA phosphodiesterase-like isoform X1 [Coffea arabica]	--	A0A6P6VZA9_COFAR RecName: Full=U6 snRNA phosphodiesterase 1 {ECO:0000256|ARBA:ARBA00029543}; AltName: Full=3'-5' RNA exonuclease USB1 {ECO:0000256|ARBA:ARBA00030030};	Uncharacterized conserved protein	GO:0005634,nucleus; GO:0016829,lyase activity; GO:0004518,nuclease activity; GO:0034477,U6 snRNA 3'-end processing; GO:0003674,molecular_function; GO:0003824,catalytic activity; GO:0016787,hydrolase activity; GO:0016788,hydrolase activity, acting on ester bonds; GO:0006139,nucleobase-containing compound metabolic process; GO:0006396,RNA processing; GO:0006725,cellular aromatic compound metabolic …	PF09749.12:Uncharacterised conserved protein
novel.2734	NC_039914.1	35834618	36072102	-	K22804 structural maintenance of chromosomes protein 6 | (RefSeq) structural maintenance of chromosomes protein 6B-like (A)	--	uncharacterized protein LOC113743820 [Coffea arabica]	SRG1_ARATH RecName: Full=Protein SRG1; Short=AtSRG1; AltName: Full=Protein SENESCENCE-RELATED GENE 1;	A0A6P6XJ87_COFAR SubName: Full=uncharacterized protein LOC113743820 {ECO:0000313|RefSeq:XP_027127720.1};	--	GO:0046872,metal ion binding; GO:0016682,oxidoreductase activity, acting on diphenols and related substances as donors, oxygen as acceptor; GO:0010150,leaf senescence; GO:0003674,molecular_function; GO:0005488,binding; GO:0043167,ion binding; GO:0043169,cation binding; GO:0003824,catalytic activity; GO:0016491,oxidoreductase activity; GO:0016679,oxidoreductase activity, acting on diphenols and re…	PF00078.30:Reverse transcriptase (RNA-dependent DNA polymerase)
novel.1133	NC_039902.1	36901616	36902303	.	--	--	--	--	--	--	--	--
novel.3517	NW_020850478.1	1784012	1784612	+	--	--	uncharacterized protein LOC113752884 [Coffea eugenioides]	--	--	--	--	--
novel.2900	NC_039916.1	7284092	7284339	.	--	--	--	--	--	--	--	--
novel.1327	NC_039904.1	4016647	4019107	.	K22683 aspartyl protease family protein [EC:3.4.23.-] | (RefSeq) protein ASPARTIC PROTEASE IN GUARD CELL 1-like (A)	--	unnamed protein product [Coffea canephora]	ASPG1_ARATH RecName: Full=Protein ASPARTIC PROTEASE IN GUARD CELL 1; Short=AtASPG1; EC=3.4.23.-; Flags: Precursor;	A0A068VIW8_COFCA RecName: Full=Peptidase A1 domain-containing protein {ECO:0000259|PROSITE:PS51767};	Aspartyl protease	GO:0005783,endoplasmic reticulum; GO:0004190,aspartic-type endopeptidase activity; GO:0070001,aspartic-type peptidase activity; GO:0003677,DNA binding; GO:0006508,proteolysis; GO:0009737,response to abscisic acid; GO:0009414,response to water deprivation; GO:0009627,systemic acquired resistance; GO:0003674,molecular_function; GO:0003824,catalytic activity; GO:0004175,endopeptidase activity; GO:00…	PF14543.9:Xylanase inhibitor N-terminal
novel.1350	NC_039904.1	6544867	6546739	.	--	--	uncharacterized protein LOC113753799 [Coffea eugenioides]	--	A0A6P6V8U3_COFAR SubName: Full=uncharacterized protein LOC113718652 {ECO:0000313|RefSeq:XP_027099343.1};	--	GO:0005643,nuclear pore; GO:0005575,cellular_component; GO:0005622,intracellular anatomical structure; GO:0005634,nucleus; GO:0005635,nuclear envelope; GO:0012505,endomembrane system; GO:0031967,organelle envelope; GO:0031975,envelope; GO:0032991,protein-containing complex; GO:0043226,organelle; GO:0043227,membrane-bounded organelle; GO:0043229,intracellular organelle; GO:0043231,intracellular me…	--
novel.3081	NC_039917.1	40721013	40722413	.	--	--	protein RALF-like 27 [Coffea arabica]	--	A0A6P6UL72_COFAR SubName: Full=protein RALF-like 27 {ECO:0000313|RefSeq:XP_027090477.1};	--	--	PF05498.14:Rapid ALkalinization Factor (RALF)
novel.692	NC_039900.1	18826316	18829662	+	K20028 palmitoyltransferase ZDHHC2/15/20 [EC:2.3.1.225] | (RefSeq) probable protein S-acyltransferase 14 (A)	--	probable protein S-acyltransferase 14 isoform X2 [Coffea arabica]	ZDH14_ARATH RecName: Full=Probable protein S-acyltransferase 14; EC=2.3.1.225; AltName: Full=Probable palmitoyltransferase At3g60800; AltName: Full=Zinc finger DHHC domain-containing protein At3g60800;	A0A6P6WEK0_COFAR RecName: Full=S-acyltransferase {ECO:0000256|RuleBase:RU079119}; EC=2.3.1.225 {ECO:0000256|RuleBase:RU079119}; AltName: Full=Palmitoyltransferase {ECO:0000256|RuleBase:RU079119};	Predicted DHHC-type Zn-finger protein	GO:0005769,early endosome; GO:0005783,endoplasmic reticulum; GO:0005794,Golgi apparatus; GO:0000138,Golgi trans cisterna; GO:0016021,integral component of membrane; GO:0005802,trans-Golgi network; GO:0019707,protein-cysteine S-acyltransferase activity; GO:0019706,protein-cysteine S-palmitoyltransferase activity; GO:0010150,leaf senescence; GO:0018230,peptidyl-L-cysteine S-palmitoylation; GO:00066…	PF01529.23:DHHC palmitoyltransferase
novel.1621	NC_039907.1	3983664	3991219	-	K11578 protein transport protein DSL1/ZW10 | (RefSeq) centromere/kinetochore protein zw10 homolog isoform X1 (A)	--	unnamed protein product [Coffea canephora]	ZW10_ARATH RecName: Full=Centromere/kinetochore protein zw10 homolog; Short=AtZW10; AltName: Full=MAG2-interacting protein 1 {ECO:0000303|PubMed:24118572};	A0A068VJN2_COFCA SubName: Full=Uncharacterized protein {ECO:0000313|EMBL:CDP20774.1};	Centromere/kinetochore protein zw10 involved in mitotic chromosome segregation	GO:0005789,endoplasmic reticulum membrane; GO:0005634,nucleus; GO:1990423,RZZ complex; GO:0005819,spindle; GO:0051301,cell division; GO:0007059,chromosome segregation; GO:0006888,endoplasmic reticulum to Golgi vesicle-mediated transport; GO:0007094,mitotic spindle assembly checkpoint; GO:0032527,protein exit from endoplasmic reticulum; GO:0015031,protein transport; GO:0008150,biological_process; …	PF06248.16:Centromere/kinetochore Zw10
novel.404	NC_039899.1	2327106	2328004	+	--	--	hypothetical protein H5410_035163, partial [Solanum commersonii]	--	A0A1J6HW97_NICAT SubName: Full=Uncharacterized protein {ECO:0000313|EMBL:OIS96657.1};	--	--	PF15815.8:E3 ubiquitin-protein ligase makorin, C-terminal
novel.2284	NC_039910.1	34787551	34788419	.	K15255 ATP-dependent DNA helicase PIF1 [EC:5.6.2.3] | (RefSeq) uncharacterized protein LOC109215948 (A)	--	uncharacterized protein LOC113759079 [Coffea eugenioides]	--	A0A6P6TGI6_COFAR RecName: Full=ATP-dependent DNA helicase {ECO:0000256|RuleBase:RU363044}; EC=3.6.4.12 {ECO:0000256|RuleBase:RU363044};	DNA helicase PIF1/RRM3	GO:0005524,ATP binding; GO:0003678,DNA helicase activity; GO:0016787,hydrolase activity; GO:0006310,DNA recombination; GO:0006281,DNA repair; GO:0000723,telomere maintenance; GO:0000166,nucleotide binding; GO:0003674,molecular_function; GO:0005488,binding; GO:0017076,purine nucleotide binding; GO:0030554,adenyl nucleotide binding; GO:0032553,ribonucleotide binding; GO:0032555,purine ribonucleotid…	--
novel.1748	NC_039908.1	1759126	1764258	-	--	--	ultraviolet-B receptor UVR8-like isoform X2 [Coffea arabica]	UVR8_ARATH RecName: Full=Ultraviolet-B receptor UVR8 {ECO:0000303|PubMed:12226503}; AltName: Full=Protein UV-B RESISTANCE 8 {ECO:0000303|PubMed:12226503}; AltName: Full=RCC1 domain-containing protein UVR8 {ECO:0000303|PubMed:12226503};	A0A6P6SXQ6_COFAR SubName: Full=ultraviolet-B receptor UVR8-like isoform X2 {ECO:0000313|RefSeq:XP_027070597.1};	FOG: RCC1 domain	GO:0000785,chromatin; GO:0005829,cytosol; GO:0005634,nucleus; GO:0009536,plastid; GO:0003682,chromatin binding; GO:0005085,guanyl-nucleotide exchange factor activity; GO:0042802,identical protein binding; GO:0009881,photoreceptor activity; GO:0042803,protein homodimerization activity; GO:0009649,entrainment of circadian clock; GO:0009411,response to UV; GO:0010224,response to UV-B; GO:0003674,mol…	PF00415.21:Regulator of chromosome condensation (RCC1) repeat
novel.3363	NC_039919.1	41196469	41200449	+	K05666 ATP-binding cassette, subfamily C (CFTR/MRP), member 2 | (RefSeq) ABC transporter C family member 3 isoform X1 (A)	ko02010: ABC transporters	unnamed protein product [Coffea canephora]	AB4C_MAIZE RecName: Full=ABC transporter C family MRP4 {ECO:0000305}; EC=7.-.-.- {ECO:0000305}; AltName: Full=Multidrug resistance-associated protein 4 {ECO:0000305}; Short=ZmMRP4 {ECO:0000303|PubMed:17676037}; AltName: Full=Protein LOW PHYTIC ACID 1 {ECO:0000303|PubMed:17676037};	A0A068V0A0_COFCA RecName: Full=ABC-type xenobiotic transporter {ECO:0000256|ARBA:ARBA00012191}; EC=7.6.2.2 {ECO:0000256|ARBA:ARBA00012191};	Multidrug resistance-associated protein/mitoxantrone resistance protein, ABC superfamily	GO:0016021,integral component of membrane; GO:0016020,membrane; GO:0140359,ABC-type transporter activity; GO:0005524,ATP binding; GO:0042626,ATPase-coupled transmembrane transporter activity; GO:0055085,transmembrane transport; GO:0003674,molecular_function; GO:0003824,catalytic activity; GO:0005215,transporter activity; GO:0015399,primary active transmembrane transporter activity; GO:0016462,pyr…	PF00005.30:ABC transporter
novel.185	NC_039898.1	40768178	40769893	+	K06620 transcription factor E2F3 | (RefSeq) transcription factor E2FB isoform X1 (A)	--	unnamed protein product [Coffea canephora]	--	A0A068UF03_COFCA RecName: Full=DUF1279 domain-containing protein {ECO:0000259|Pfam:PF06916};	Predicted membrane protein	GO:0016021,integral component of membrane; GO:0005575,cellular_component; GO:0016020,membrane; GO:0031224,intrinsic component of membrane; GO:0110165,cellular anatomical entity	PF06916.16:FAM210A/B-like domain
novel.1876	NC_039908.1	19143433	19145277	+	--	--	uncharacterized protein LOC113696515 [Coffea arabica]	--	A0A6P6T081_COFAR SubName: Full=uncharacterized protein LOC113696515 {ECO:0000313|RefSeq:XP_027071719.1};	--	--	--
novel.1092	NC_039902.1	15779071	15779772	.	--	--	replication protein A 70 kDa DNA-binding subunit B-like [Coffea arabica]	--	A0A6P6VIQ1_COFAR SubName: Full=replication protein A 70 kDa DNA-binding subunit B-like {ECO:0000313|RefSeq:XP_027102581.1};	--	GO:0005634,nucleus; GO:0003677,DNA binding; GO:0006310,DNA recombination; GO:0006281,DNA repair; GO:0006260,DNA replication; GO:0003674,molecular_function; GO:0003676,nucleic acid binding; GO:0005488,binding; GO:0097159,organic cyclic compound binding; GO:1901363,heterocyclic compound binding; GO:0006139,nucleobase-containing compound metabolic process; GO:0006259,DNA metabolic process; GO:000672…	--
novel.323	NC_039898.1	45023740	45026551	-	K20628 expansin | (RefSeq) expansin-A2 (A)	--	expansin-A6-like [Coffea arabica]	EXPA6_ARATH RecName: Full=Expansin-A6; Short=AtEXPA6; AltName: Full=Alpha-expansin-6; Short=At-EXP6; Short=AtEx6; AltName: Full=Ath-ExpAlpha-1.8; Flags: Precursor;	A0A068ULE9_COFCA RecName: Full=Expansin {ECO:0000256|RuleBase:RU365023};	--	GO:0005576,extracellular region; GO:0016020,membrane; GO:0009505,plant-type cell wall; GO:0009664,plant-type cell wall organization; GO:0006949,syncytium formation; GO:0008150,biological_process; GO:0009987,cellular process; GO:0016043,cellular component organization; GO:0045229,external encapsulating structure organization; GO:0071554,cell wall organization or biogenesis; GO:0071555,cell wall or…	PF01357.24:Expansin C-terminal domain
novel.581	NC_039900.1	1239531	1245118	+	K15601 [histone H3]-dimethyl-L-lysine9 demethylase [EC:1.14.11.65] | (RefSeq) lysine-specific demethylase JMJ25 isoform X1 (A)	--	unnamed protein product [Coffea canephora]	JMJ27_ARATH RecName: Full=Lysine-specific demethylase JMJ27 {ECO:0000303|PubMed:18713399}; EC=1.14.11.65 {ECO:0000269|PubMed:28650521, ECO:0000269|PubMed:34197643}; AltName: Full=Jumonji domain-containing protein 27 {ECO:0000303|PubMed:18713399}; Short=AtJMJ27 {ECO:0000303|PubMed:18713399}; Short=Protein JUMONJI 27 {ECO:0000303|PubMed:18713399}; AltName: Full=Lysine-specific histone demethylase J…	A0A068UBP0_COFCA SubName: Full=Uncharacterized protein {ECO:0000313|EMBL:CDP05058.1};	Putative transcription factor 5qNCA, contains JmjC domain	GO:0000785,chromatin; GO:0005737,cytoplasm; GO:0000118,histone deacetylase complex; GO:0005634,nucleus; GO:0031490,chromatin DNA binding; GO:0140683,NA; GO:0032454,histone demethylase activity (H3-K9 specific); GO:0003712,transcription coregulator activity; GO:0042742,defense response to bacterium; GO:0033169,histone H3-K9 demethylation; GO:1902584,positive regulation of response to water depriva…	--
novel.1540	NC_039906.1	25949419	25954168	+	K01728 pectate lyase [EC:4.2.2.2] | (RefSeq) probable pectate lyase 15 (A)	ko00040: Pentose and glucuronate interconversions	unnamed protein product, partial [Coffea canephora]	PLY15_ARATH RecName: Full=Probable pectate lyase 15; EC=4.2.2.2; AltName: Full=Pectate lyase A11; Flags: Precursor;	A0A068VMB6_COFCA SubName: Full=Uncharacterized protein {ECO:0000313|EMBL:CDP21940.1}; Flags: Fragment;	--	GO:0046872,metal ion binding; GO:0030570,pectate lyase activity; GO:0045490,pectin catabolic process; GO:0003674,molecular_function; GO:0005488,binding; GO:0043167,ion binding; GO:0043169,cation binding; GO:0003824,catalytic activity; GO:0016829,lyase activity; GO:0016835,carbon-oxygen lyase activity; GO:0016837,carbon-oxygen lyase activity, acting on polysaccharides; GO:0000272,polysaccharide ca…	--
novel.814	NC_039900.1	64658839	64660076	-	K00521 ferric-chelate reductase [EC:1.16.1.7] | (RefSeq) ferric reduction oxidase 2-like (A)	--	unnamed protein product [Coffea canephora]	FRO2_ARATH RecName: Full=Ferric reduction oxidase 2; Short=AtFRO2; EC=1.16.1.7; AltName: Full=Ferric-chelate reductase 2; AltName: Full=Protein FERRIC CHELATE REDUCTASE DEFECTIVE 1;	A0A068UJS3_COFCA RecName: Full=FAD-binding FR-type domain-containing protein {ECO:0000259|PROSITE:PS51384};	Ferric reductase, NADH/NADPH oxidase and related proteins	GO:0016021,integral component of membrane; GO:0005886,plasma membrane; GO:0140618,NA; GO:0000293,ferric-chelate reductase activity; GO:0046872,metal ion binding; GO:0055072,iron ion homeostasis; GO:0009617,response to bacterium; GO:0033214,siderophore-dependent iron import into cell; GO:0003674,molecular_function; GO:0003824,catalytic activity; GO:0016491,oxidoreductase activity; GO:0016722,oxido…	PF01794.22:Ferric reductase like transmembrane component
novel.1154	NC_039903.1	909195	909446	.	--	--	--	--	--	--	--	--
novel.3497	NW_020850478.1	1145539	1149388	+	K22733 magnesium transporter | (RefSeq) uncharacterized protein LOC102612526 (A)	--	putative pentatricopeptide repeat-containing protein At3g01580 [Coffea eugenioides]	PP205_ARATH RecName: Full=Putative pentatricopeptide repeat-containing protein At3g01580;	A0A068U0J0_COFCA SubName: Full=Uncharacterized protein {ECO:0000313|EMBL:CDP02055.1};	FOG: PPR repeat	--	PF01535.23:PPR repeat
novel.612	NC_039900.1	6844405	6847090	+	K13345 peroxin-12 | (RefSeq) peroxisome biogenesis protein 12-like isoform X1 (A)	ko04146: Peroxisome	hypothetical protein BHE74_00039425 [Ensete ventricosum]	PEX12_ARATH RecName: Full=Peroxisome biogenesis protein 12; AltName: Full=Peroxin-12; Short=AtPEX12; AltName: Full=Pex12p; AltName: Full=Protein ABERRANT PEROXISOME MORPHOLOGY 4;	A0A452YD36_AEGTS SubName: Full=Uncharacterized protein {ECO:0000313|EnsemblPlants:AET1Gv20379400.13};	Predicted E3 ubiquitin ligase involved in peroxisome organization	GO:0005779,integral component of peroxisomal membrane; GO:1990429,peroxisomal importomer complex; GO:0005778,peroxisomal membrane; GO:0005777,peroxisome; GO:0008022,protein C-terminus binding; GO:0004842,ubiquitin-protein transferase activity; GO:0008270,zinc ion binding; GO:0048598,embryonic morphogenesis; GO:0006635,fatty acid beta-oxidation; GO:0007031,peroxisome organization; GO:0016558,prote…	PF13923.9:Zinc finger, C3HC4 type (RING finger)
novel.3525	NW_020850478.1	1891185	1893172	-	K20893 probable galacturonosyltransferase-like 1 [EC:2.4.1.-] | (RefSeq) probable galacturonosyltransferase-like 1 (A)	--	probable galacturonosyltransferase-like 6 [Coffea eugenioides]	GATL9_ARATH RecName: Full=Probable galacturonosyltransferase-like 9; EC=2.4.1.-; AltName: Full=Like glycosyl transferase 8;	A0A068U1M2_COFCA RecName: Full=Hexosyltransferase {ECO:0000256|RuleBase:RU362027}; EC=2.4.1.- {ECO:0000256|RuleBase:RU362027};	--	GO:0005794,Golgi apparatus; GO:0000139,Golgi membrane; GO:0016021,integral component of membrane; GO:0047262,polygalacturonate 4-alpha-galacturonosyltransferase activity; GO:0071555,cell wall organization; GO:0045489,pectin biosynthetic process; GO:0003674,molecular_function; GO:0003824,catalytic activity; GO:0008194,UDP-glycosyltransferase activity; GO:0016740,transferase activity; GO:0016757,tr…	PF01501.23:Glycosyl transferase family 8
novel.2086	NC_039909.1	12602018	12607112	+	K00208 enoyl-[acyl-carrier protein] reductase I [EC:1.3.1.9 1.3.1.10] | (RefSeq) enoyl-[acyl-carrier-protein] reductase [NADH] 2, chloroplastic isoform X1 (A)	ko00061: Fatty acid biosynthesis; ko00780: Biotin metabolism; ko01212: Fatty acid metabolism; ko01240: Biosynthesis of cofactors	enoyl-[acyl-carrier-protein]	FABI1_ORYSJ RecName: Full=Enoyl-[acyl-carrier-protein] reductase [NADH] 1, chloroplastic; Short=ENR; EC=1.3.1.9; AltName: Full=NADH-dependent enoyl-ACP reductase; Flags: Precursor;	A0A068UPA6_COFCA SubName: Full=Uncharacterized protein {ECO:0000313|EMBL:CDP10132.1};	Reductases with broad range of substrate specificities	GO:0009507,chloroplast; GO:0004318,enoyl-[acyl-carrier-protein] reductase (NADH) activity; GO:0016631,enoyl-[acyl-carrier-protein] reductase activity; GO:0006633,fatty acid biosynthetic process; GO:0003674,molecular_function; GO:0003824,catalytic activity; GO:0004312,fatty acid synthase activity; GO:0016491,oxidoreductase activity; GO:0016627,oxidoreductase activity, acting on the CH-CH group of …	--
novel.285	NC_039898.1	44169838	44170490	.	--	--	--	--	--	--	--	--
novel.3236	NC_039918.1	34321829	34325020	+	K17609 nucleoredoxin [EC:1.8.1.8] | (RefSeq) probable nucleoredoxin 1 (A)	--	probable nucleoredoxin 1 [Coffea eugenioides]	NRX1_ARATH RecName: Full=Probable nucleoredoxin 1; Short=AtNrx1; EC=1.8.1.8;	A0A6P6VDW6_COFAR SubName: Full=probable nucleoredoxin 1 {ECO:0000313|RefSeq:XP_027100137.1};	Thioredoxin, nucleoredoxin and related proteins	GO:0005829,cytosol; GO:0005634,nucleus; GO:0004791,thioredoxin-disulfide reductase activity; GO:0009860,pollen tube growth; GO:0010183,pollen tube guidance; GO:0080092,regulation of pollen tube growth; GO:0003674,molecular_function; GO:0003824,catalytic activity; GO:0015036,disulfide oxidoreductase activity; GO:0016209,antioxidant activity; GO:0016491,oxidoreductase activity; GO:0016651,oxidoredu…	PF13905.9:Thioredoxin-like
novel.2909	NC_039916.1	14203989	14204214	.	K14487 auxin responsive GH3 gene family | (RefSeq) indole-3-acetic acid-amido synthetase GH3.17-like (A)	ko04075: Plant hormone signal transduction	indole-3-acetic acid-amido synthetase GH3.17-like [Coffea arabica]	GH317_ARATH RecName: Full=Indole-3-acetic acid-amido synthetase GH3.17; EC=6.3.2.-; AltName: Full=Auxin-responsive GH3-like protein 17; Short=AtGH3-17;	A0A6P6UHF1_COFAR SubName: Full=indole-3-acetic acid-amido synthetase GH3.17-like {ECO:0000313|RefSeq:XP_027090295.1};	--	GO:0005737,cytoplasm; GO:0005634,nucleus; GO:0016881,acid-amino acid ligase activity; GO:0010279,indole-3-acetic acid amido synthetase activity; GO:0010252,auxin homeostasis; GO:0009733,response to auxin; GO:0003674,molecular_function; GO:0003824,catalytic activity; GO:0016874,ligase activity; GO:0016879,ligase activity, forming carbon-nitrogen bonds; GO:0008150,biological_process; GO:0042592,hom…	PF03321.16:GH3 auxin-responsive promoter
novel.1759	NC_039908.1	2164486	2165891	-	--	--	uncharacterized protein LOC113697291 isoform X1 [Coffea arabica]	--	A0A6P6T415_COFAR RecName: Full=RAB6-interacting golgin {ECO:0000256|ARBA:ARBA00014130};	--	GO:0005794,Golgi apparatus; GO:0005575,cellular_component; GO:0005622,intracellular anatomical structure; GO:0005737,cytoplasm; GO:0012505,endomembrane system; GO:0043226,organelle; GO:0043227,membrane-bounded organelle; GO:0043229,intracellular organelle; GO:0043231,intracellular membrane-bounded organelle; GO:0110165,cellular anatomical entity	PF04949.16:Transcriptional activator
novel.2535	NC_039913.1	26244888	26245108	.	--	--	--	--	--	--	--	--
novel.247	NC_039898.1	42778565	42786583	-	K00902 dolichol kinase [EC:2.7.1.108] | (RefSeq) dolichol kinase isoform X1 (A)	ko00510: N-Glycan biosynthesis	dolichol kinase EVAN-like [Coffea arabica]	EVN_ARATH RecName: Full=Dolichol kinase EVAN {ECO:0000303|PubMed:25919390}; EC=2.7.1.108;	A0A6P6U409_COFAR RecName: Full=Dolichol kinase {ECO:0000256|ARBA:ARBA00012132}; EC=2.7.1.108 {ECO:0000256|ARBA:ARBA00012132};	Dolichol kinase	GO:0005783,endoplasmic reticulum; GO:0030176,integral component of endoplasmic reticulum membrane; GO:0004168,dolichol kinase activity; GO:0043048,dolichyl monophosphate biosynthetic process; GO:0016310,phosphorylation; GO:0009555,pollen development; GO:0010483,pollen tube reception; GO:0006486,protein glycosylation; GO:0003674,molecular_function; GO:0003824,catalytic activity; GO:0016301,kinase …	--
novel.2426	NC_039912.1	23687733	23688175	.	K13691 pathogen-inducible salicylic acid glucosyltransferase [EC:2.4.1.-] | (RefSeq) UDP-glycosyltransferase 74E1-like (A)	--	UDP-glycosyltransferase 74E2-like [Coffea arabica]	U74E2_ARATH RecName: Full=UDP-glycosyltransferase 74E2; EC=2.4.1.- {ECO:0000269|PubMed:20798329};	A0A6P6U0Z6_COFAR RecName: Full=Glycosyltransferase {ECO:0000256|RuleBase:RU362057}; EC=2.4.1.- {ECO:0000256|RuleBase:RU362057};	UDP-glucuronosyl and UDP-glucosyl transferase	GO:0052638,indole-3-butyrate beta-glucosyltransferase activity; GO:0080043,quercetin 3-O-glucosyltransferase activity; GO:0080044,quercetin 7-O-glucosyltransferase activity; GO:0035251,UDP-glucosyltransferase activity; GO:0071475,cellular hyperosmotic salinity response; GO:0071215,cellular response to abscisic acid stimulus; GO:0070301,cellular response to hydrogen peroxide; GO:0042631,cellular r…	PF00201.21:UDP-glucoronosyl and UDP-glucosyl transferase
novel.464	NC_039899.1	28453414	28454079	-	K20782 hydroxyproline O-arabinosyltransferase [EC:2.4.2.58] | (RefSeq) hydroxyproline O-arabinosyltransferase 3-like (A)	ko00514: Other types of O-glycan biosynthesis	unnamed protein product [Coffea canephora]	RDN1_MEDTR RecName: Full=Hydroxyproline O-arabinosyltransferase RDN1 {ECO:0000305}; EC=2.4.2.58 {ECO:0000305}; AltName: Full=Protein ROOT DETERMINED NODULATION 1 {ECO:0000303|PubMed:21742814}; Short=MtRDN1 {ECO:0000303|PubMed:21742814};	A0A068UJG1_COFCA SubName: Full=Uncharacterized protein {ECO:0000313|EMBL:CDP08442.1};	--	GO:0000139,Golgi membrane; GO:0016021,integral component of membrane; GO:0102562,hydroxyproline O-arbinofuranose transferase activity; GO:0003674,molecular_function; GO:0003824,catalytic activity; GO:0016740,transferase activity; GO:0016757,transferase activity, transferring glycosyl groups; GO:0016763,transferase activity, transferring pentosyl groups; GO:0005575,cellular_component; GO:0005622,i…	--
novel.1810	NC_039908.1	7769725	7772672	-	K05894 12-oxophytodienoic acid reductase [EC:1.3.1.42] | (RefSeq) opr3; 12-oxophytodienoate reductase 3 (A)	ko00592: alpha-Linolenic acid metabolism	12-oxophytodienoate reductase 3-like [Coffea arabica]	OPR3_SOLLC RecName: Full=12-oxophytodienoate reductase 3; EC=1.3.1.42; AltName: Full=12-oxophytodienoate-10,11-reductase 3; Short=OPDA-reductase 3; AltName: Full=LeOPR3;	A0A6P6SSE5_COFAR SubName: Full=12-oxophytodienoate reductase 3-like {ECO:0000313|RefSeq:XP_027068837.1, ECO:0000313|RefSeq:XP_027068838.1};	NADH:flavin oxidoreductase/12-oxophytodienoate reductase	GO:0005777,peroxisome; GO:0016629,12-oxophytodienoate reductase activity; GO:0010181,FMN binding; GO:0042802,identical protein binding; GO:0016491,oxidoreductase activity; GO:0006633,fatty acid biosynthetic process; GO:0009695,jasmonic acid biosynthetic process; GO:0031408,oxylipin biosynthetic process; GO:0009620,response to fungus; GO:0010193,response to ozone; GO:0048443,stamen development; GO…	PF00724.23:NADH:flavin oxidoreductase / NADH oxidase family
novel.691	NC_039900.1	18768172	18775395	-	K19613 leucine-rich repeat protein SHOC2 | (RefSeq) probable leucine-rich repeat receptor-like protein kinase At5g49770 (A)	--	probable leucine-rich repeat receptor-like protein kinase At5g49770 [Coffea arabica]	HPCA1_ARATH RecName: Full=Leucine-rich repeat receptor protein kinase HPCA1 {ECO:0000305}; EC=2.7.11.1 {ECO:0000269|PubMed:32076270}; AltName: Full=Protein HYDROGEN-PEROXIDE-INDUCED CALCIUM INCREASES 1 {ECO:0000303|PubMed:32076270}; Flags: Precursor;	A0A6P6WCS2_COFAR SubName: Full=probable leucine-rich repeat receptor-like protein kinase At5g49770 {ECO:0000313|RefSeq:XP_027113069.1};	--	GO:0016021,integral component of membrane; GO:0000325,plant-type vacuole; GO:0005886,plasma membrane; GO:0009536,plastid; GO:0005524,ATP binding; GO:0016301,kinase activity; GO:0004675,transmembrane receptor protein serine/threonine kinase activity; GO:0009593,detection of chemical stimulus; GO:1901528,hydrogen peroxide mediated signaling pathway involved in stomatal movement; GO:0046777,protein …	--
novel.258	NC_039898.1	43289291	43296679	-	K15501 serine/threonine-protein phosphatase 6 regulatory subunit 3 | (RefSeq) serine/threonine-protein phosphatase 6 regulatory subunit 3-like isoform X1 (A)	--	unnamed protein product [Coffea canephora]	--	A0A068UF35_COFCA SubName: Full=Uncharacterized protein {ECO:0000313|EMBL:CDP07106.1};	SAP family cell cycle dependent phosphatase-associated protein	GO:0019903,protein phosphatase binding; GO:0043666,regulation of phosphoprotein phosphatase activity; GO:0003674,molecular_function; GO:0005488,binding; GO:0005515,protein binding; GO:0019899,enzyme binding; GO:0019902,phosphatase binding; GO:0006464,cellular protein modification process; GO:0006470,protein dephosphorylation; GO:0006793,phosphorus metabolic process; GO:0006796,phosphate-containin…	--
novel.1305	NC_039904.1	3654375	3656054	-	--	--	uncharacterized protein LOC119999860 [Tripterygium wilfordii]	--	A0A068VGM7_COFCA SubName: Full=Uncharacterized protein {ECO:0000313|EMBL:CDP19694.1};	--	GO:0016021,integral component of membrane; GO:0005575,cellular_component; GO:0016020,membrane; GO:0031224,intrinsic component of membrane; GO:0110165,cellular anatomical entity	--
novel.2001	NC_039909.1	5108698	5110206	-	--	--	--	--	--	--	--	--
novel.1257	NC_039903.1	34278827	34279380	-	K08500 syntaxin of plants SYP6 | (RefSeq) syntaxin-61-like (A)	ko04130: SNARE interactions in vesicular transport	syntaxin-61 [Coffea eugenioides]	SYP61_ARATH RecName: Full=Syntaxin-61 {ECO:0000303|PubMed:11739776}; Short=AtSYP61 {ECO:0000303|PubMed:11739776}; AltName: Full=Osmotic stress-sensitive mutant 1 {ECO:0000303|PubMed:12468724}; AltName: Full=Protein SYNTAXIN OF PLANTS 61 {ECO:0000303|PubMed:11739776};	A0A6P6WZ23_COFAR SubName: Full=syntaxin-61-like {ECO:0000313|RefSeq:XP_027119926.1, ECO:0000313|RefSeq:XP_027119928.1};	SNARE protein TLG1/Syntaxin 6	GO:0012505,endomembrane system; GO:0016021,integral component of membrane; GO:0031201,SNARE complex; GO:0005802,trans-Golgi network; GO:0032588,trans-Golgi network membrane; GO:0005484,SNAP receptor activity; GO:0000149,SNARE binding; GO:0009738,abscisic acid-activated signaling pathway; GO:0006887,exocytosis; GO:0048193,Golgi vesicle transport; GO:0006886,intracellular protein transport; GO:0052…	--
novel.2708	NC_039914.1	21028230	21028449	.	K11805 DDB1- and CUL4-associated factor 7 | (RefSeq) WD repeat-containing protein LWD1-like (A)	--	WD40-2 protein, partial [Pyrus pyrifolia]	LWD1_ARATH RecName: Full=WD repeat-containing protein LWD1; AltName: Full=Protein ANTHOCYANIN 11-A; Short=AtAN11-A; AltName: Full=Protein LIGHT-REGULATED WD1; AltName: Full=WD repeat-containing protein AN11-A;	E2IU50_PYRPY SubName: Full=WD40-2 protein {ECO:0000313|EMBL:ADN52337.1}; Flags: Fragment;	Conserved WD40 repeat-containing protein AN11	GO:0005634,nucleus; GO:0000976,transcription regulatory region sequence-specific DNA binding; GO:0009718,anthocyanin-containing compound biosynthetic process; GO:0043153,entrainment of circadian clock by photoperiod; GO:0048573,photoperiodism, flowering; GO:0048511,rhythmic process; GO:0001067,regulatory region nucleic acid binding; GO:0003674,molecular_function; GO:0003676,nucleic acid binding; …	--
novel.772	NC_039900.1	51792604	51794024	+	--	--	unnamed protein product [Coffea canephora]	--	A0A068UEX9_COFCA SubName: Full=Uncharacterized protein {ECO:0000313|EMBL:CDP06832.1};	--	--	--
novel.1538	NC_039906.1	25730176	25732480	-	K22804 structural maintenance of chromosomes protein 6 | (RefSeq) structural maintenance of chromosomes protein 6B-like (A)	--	uncharacterized protein LOC113743944 [Coffea arabica]	M1250_ARATH RecName: Full=Uncharacterized mitochondrial protein AtMg01250; AltName: Full=ORF102;	A0A6P6XKT2_COFAR SubName: Full=uncharacterized protein LOC113743944 {ECO:0000313|RefSeq:XP_027127799.1};	FOG: Reverse transcriptase	GO:0005739,mitochondrion; GO:0005575,cellular_component; GO:0005622,intracellular anatomical structure; GO:0005737,cytoplasm; GO:0043226,organelle; GO:0043227,membrane-bounded organelle; GO:0043229,intracellular organelle; GO:0043231,intracellular membrane-bounded organelle; GO:0110165,cellular anatomical entity	PF00078.30:Reverse transcriptase (RNA-dependent DNA polymerase)
novel.1661	NC_039907.1	34956144	34957803	+	--	--	--	--	--	--	--	--
novel.687	NC_039900.1	18301955	18302473	.	K09480 digalactosyldiacylglycerol synthase [EC:2.4.1.241] | (RefSeq) dgd1; digalactosyldiacylglycerol synthase 1, chloroplastic-like (A)	ko00561: Glycerolipid metabolism	unnamed protein product [Coffea canephora]	DGDG1_LOTJA RecName: Full=Digalactosyldiacylglycerol synthase 1, chloroplastic; EC=2.4.1.241; Flags: Precursor;	A0A068UQR6_COFCA RecName: Full=Digalactosyldiacylglycerol synthase {ECO:0000256|ARBA:ARBA00024055}; EC=2.4.1.241 {ECO:0000256|ARBA:ARBA00024055};	--	GO:0009707,chloroplast outer membrane; GO:0043661,peribacteroid membrane; GO:0046481,digalactosyldiacylglycerol synthase activity; GO:0009877,nodulation; GO:0003674,molecular_function; GO:0003824,catalytic activity; GO:0008194,UDP-glycosyltransferase activity; GO:0008378,galactosyltransferase activity; GO:0016740,transferase activity; GO:0016757,transferase activity, transferring glycosyl groups;…	--
novel.68	NC_039898.1	12022568	12023112	+	K14772 U3 small nucleolar RNA-associated protein 20 | (RefSeq) small subunit processome component 20 homolog isoform X1 (A)	--	unnamed protein product [Coffea canephora]	--	A0A068VIC4_COFCA SubName: Full=Uncharacterized protein {ECO:0000313|EMBL:CDP19423.1};	DRIM (Down-regulated in metastasis)-like proteins	--	--
novel.2462	NC_039912.1	41351775	41354954	+	--	--	unnamed protein product [Coffea canephora]	--	A0A068UQP1_COFCA RecName: Full=Hydrophob_seed domain-containing protein {ECO:0000259|Pfam:PF14547};	--	--	--
novel.1363	NC_039904.1	14204559	14204771	.	--	--	--	--	--	--	--	--
novel.2969	NC_039917.1	204044	209190	-	K12173 BRCA1-A complex subunit BRE | (RefSeq) BRISC and BRCA1-A complex member 2 (A)	ko03440: Homologous recombination	thaumatin-like protein 1b [Coffea eugenioides]	CRJ35_CRYJA RecName: Full=Pathogenesis-related thaumatin-like protein 3.5 {ECO:0000305}; AltName: Allergen=Cry j 3.5 {ECO:0000303|PubMed:16203714}; Flags: Precursor;	A0A068UFY5_COFCA SubName: Full=Uncharacterized protein {ECO:0000313|EMBL:CDP07386.1};	--	GO:0006952,defense response; GO:0009737,response to abscisic acid; GO:0009607,response to biotic stimulus; GO:0006950,response to stress; GO:0008150,biological_process; GO:0050896,response to stimulus; GO:0009719,response to endogenous stimulus; GO:0009725,response to hormone; GO:0010033,response to organic substance; GO:0033993,response to lipid; GO:0042221,response to chemical; GO:0097305,respo…	PF00314.20:Thaumatin family
novel.2555	NC_039913.1	30805628	30810186	-	--	--	pentatricopeptide repeat-containing protein At5g11310, mitochondrial-like [Coffea arabica]	PP375_ARATH RecName: Full=Pentatricopeptide repeat-containing protein At5g11310, mitochondrial; Flags: Precursor;	A0A6P6TY00_COFAR SubName: Full=pentatricopeptide repeat-containing protein At5g11310, mitochondrial-like {ECO:0000313|RefSeq:XP_027079991.1, ECO:0000313|RefSeq:XP_027083164.1};	FOG: PPR repeat	GO:0005829,cytosol; GO:0005739,mitochondrion; GO:0005634,nucleus; GO:0009788,negative regulation of abscisic acid-activated signaling pathway; GO:0010029,regulation of seed germination; GO:0009845,seed germination; GO:0007154,cell communication; GO:0007165,signal transduction; GO:0008150,biological_process; GO:0009719,response to endogenous stimulus; GO:0009725,response to hormone; GO:0009737,res…	PF13041.9:PPR repeat family
novel.2695	NC_039914.1	7079851	7081310	+	K02694 photosystem I subunit III | (RefSeq) photosystem I reaction center subunit III, chloroplastic (A)	ko00195: Photosynthesis	unnamed protein product [Coffea canephora]	PSAF_FLATR RecName: Full=Photosystem I reaction center subunit III, chloroplastic; AltName: Full=Light-harvesting complex I 17 kDa protein; AltName: Full=PSI-F; Flags: Precursor;	A0A068VA82_COFCA RecName: Full=Photosystem I reaction center subunit III {ECO:0000256|RuleBase:RU368107}; AltName: Full=PSI-F {ECO:0000256|RuleBase:RU368107};	--	GO:0009543,chloroplast thylakoid lumen; GO:0009538,photosystem I reaction center; GO:0015979,photosynthesis; GO:0008150,biological_process; GO:0008152,metabolic process; GO:0009987,cellular process; GO:0044237,cellular metabolic process; GO:0005575,cellular_component; GO:0005622,intracellular anatomical structure; GO:0005737,cytoplasm; GO:0009507,chloroplast; GO:0009534,chloroplast thylakoid; GO:…	PF02507.18:Photosystem I reaction centre subunit III
novel.2939	NC_039916.1	37764595	37766289	+	--	--	--	--	--	--	--	--
novel.3216	NC_039918.1	30723875	30725936	+	--	--	serine/threonine-protein kinase STN7, chloroplastic-like [Coffea arabica]	STT7_ARATH RecName: Full=Serine/threonine-protein kinase STN7, chloroplastic; EC=2.7.11.1; AltName: Full=Protein STATE TRANSITION 7; AltName: Full=Stt7 homolog; Flags: Precursor;	A0A6P6V261_COFAR SubName: Full=serine/threonine-protein kinase STN7, chloroplastic-like {ECO:0000313|RefSeq:XP_027096928.1};	Protein kinase PCTAIRE and related kinases	GO:0009507,chloroplast; GO:0009535,chloroplast thylakoid membrane; GO:0042651,thylakoid membrane; GO:0005524,ATP binding; GO:0004672,protein kinase activity; GO:0106310,protein serine kinase activity; GO:0004674,protein serine/threonine kinase activity; GO:0007623,circadian rhythm; GO:0009643,photosynthetic acclimation; GO:0006468,protein phosphorylation; GO:0042548,regulation of photosynthesis, …	--
novel.266	NC_039898.1	43423066	43428335	+	K09580 protein disulfide-isomerase A1 [EC:5.3.4.1] | (RefSeq) protein disulfide isomerase-like 1-4 (A)	ko04141: Protein processing in endoplasmic reticulum	protein disulfide isomerase-like 1-4 [Coffea arabica]	PDI14_ARATH RecName: Full=Protein disulfide isomerase-like 1-4; Short=AtPDIL1-4; EC=5.3.4.1; AltName: Full=Protein disulfide isomerase 2; Short=AtPDI2; AltName: Full=Protein disulfide isomerase-like 2-2; Short=AtPDIL2-2; Flags: Precursor;	A0A6P6U8K1_COFAR RecName: Full=Protein disulfide-isomerase {ECO:0000256|ARBA:ARBA00012723, ECO:0000256|RuleBase:RU361130}; EC=5.3.4.1 {ECO:0000256|ARBA:ARBA00012723, ECO:0000256|RuleBase:RU361130};	Protein disulfide isomerase (prolyl 4-hydroxylase beta subunit)	GO:0005783,endoplasmic reticulum; GO:0005788,endoplasmic reticulum lumen; GO:0005576,extracellular region; GO:0005739,mitochondrion; GO:0005634,nucleus; GO:0000325,plant-type vacuole; GO:0009536,plastid; GO:0099503,secretory vesicle; GO:0003756,protein disulfide isomerase activity; GO:0006457,protein folding; GO:0034976,response to endoplasmic reticulum stress; GO:0003674,molecular_function; GO:0…	PF00085.23:Thioredoxin
novel.995	NC_039901.1	65954288	65955186	.	K20725 MAP kinase substrate 1 | (RefSeq) protein MKS1 (A)	ko04016: MAPK signaling pathway - plant	unnamed protein product [Coffea canephora]	MKS1_ARATH RecName: Full=Protein MKS1; AltName: Full=Protein MAP kinase 4 substrate 1; AltName: Full=VQ motif-containing protein 21 {ECO:0000303|PubMed:22535423}; Short=AtVQ21 {ECO:0000303|PubMed:22535423};	A0A068V9F0_COFCA SubName: Full=Uncharacterized protein {ECO:0000313|EMBL:CDP16568.1};	--	GO:0005634,nucleus; GO:0006952,defense response; GO:0002758,innate immune response-activating signal transduction; GO:0006950,response to stress; GO:0008150,biological_process; GO:0050896,response to stimulus; GO:0002218,activation of innate immune response; GO:0002253,activation of immune response; GO:0002376,immune system process; GO:0002682,regulation of immune system process; GO:0002684,posit…	--
novel.3541	NW_020850589.1	2772	9366	+	K03883 NADH-ubiquinone oxidoreductase chain 5 [EC:7.1.1.2] | (RefSeq) nad5, EI154_mgp35; NADH dehydrogenase subunit 5 (A)	ko00190: Oxidative phosphorylation	hypothetical protein E6C27_scaffold45606G00020 [Cucumis melo var. makuwa]	NU5M_MAIZE RecName: Full=NADH-ubiquinone oxidoreductase chain 5; EC=7.1.1.2; AltName: Full=NADH dehydrogenase subunit 5; Flags: Fragment;	A0A5A7TGB6_CUCME SubName: Full=Uncharacterized protein {ECO:0000313|EMBL:KAA0042454.1};	NADH dehydrogenase subunits 2, 5, and related proteins	GO:0016021,integral component of membrane; GO:0005743,mitochondrial inner membrane; GO:0070469,respirasome; GO:0008137,NADH dehydrogenase (ubiquinone) activity; GO:0042773,ATP synthesis coupled electron transport; GO:0003674,molecular_function; GO:0003824,catalytic activity; GO:0003954,NADH dehydrogenase activity; GO:0003955,NAD(P)H dehydrogenase (quinone) activity; GO:0009055,electron transfer a…	--
novel.2266	NC_039910.1	21247204	21248909	+	K19985 exocyst complex component 6 | (RefSeq) LOW QUALITY PROTEIN: exocyst complex component SEC15A-like (A)	--	NKAP family protein CG6066-like [Coffea eugenioides]	--	A0A068VBQ6_COFCA RecName: Full=Nkap_C domain-containing protein {ECO:0000259|Pfam:PF06047};	Uncharacterized conserved protein	GO:0003682,chromatin binding; GO:0003674,molecular_function; GO:0005488,binding	PF06047.14:NF-kappa-B-activating protein C-terminal domain
novel.2872	NC_039916.1	4784447	4799751	+	--	--	unnamed protein product [Coffea canephora]	--	A0A068TYU9_COFCA SubName: Full=Uncharacterized protein {ECO:0000313|EMBL:CDP01182.1};	--	--	--
novel.2201	NC_039910.1	3899036	3899528	.	--	--	unnamed protein product [Coffea canephora]	--	A0A068VIT9_COFCA RecName: Full=RRM domain-containing protein {ECO:0000259|Pfam:PF00076};	--	GO:0003723,RNA binding; GO:0003674,molecular_function; GO:0003676,nucleic acid binding; GO:0005488,binding; GO:0097159,organic cyclic compound binding; GO:1901363,heterocyclic compound binding	--
novel.1346	NC_039904.1	5948043	5951961	+	K00207 dihydropyrimidine dehydrogenase (NADP+) [EC:1.3.1.2] | (RefSeq) dihydropyrimidine dehydrogenase (NADP(+)), chloroplastic (A)	ko00240: Pyrimidine metabolism; ko00410: beta-Alanine metabolism; ko00770: Pantothenate and CoA biosynthesis	unnamed protein product [Coffea canephora]	DPYD_ARATH RecName: Full=Dihydropyrimidine dehydrogenase (NADP(+)), chloroplastic {ECO:0000303|PubMed:19413687}; Short=DHPDH {ECO:0000303|PubMed:19413687}; Short=DPD; EC=1.3.1.2 {ECO:0000269|PubMed:19413687}; AltName: Full=Dihydroorotate dehydrogenase-like protein {ECO:0000303|PubMed:12369616}; AltName: Full=Dihydrothymine dehydrogenase; AltName: Full=Dihydrouracil dehydrogenase; AltName: Full=Pr…	A0A068TQR1_COFCA RecName: Full=Dihydropyrimidine dehydrogenase (NADP(+)) {ECO:0000256|ARBA:ARBA00013004}; EC=1.3.1.2 {ECO:0000256|ARBA:ARBA00013004}; AltName: Full=Dihydrothymine dehydrogenase {ECO:0000256|ARBA:ARBA00032722}; AltName: Full=Dihydrouracil dehydrogenase {ECO:0000256|ARBA:ARBA00030119};	Dihydropyrimidine dehydrogenase	GO:0009507,chloroplast; GO:0009570,chloroplast stroma; GO:0009536,plastid; GO:0017113,dihydropyrimidine dehydrogenase (NADP+) activity; GO:0051536,iron-sulfur cluster binding; GO:0050661,NADP binding; GO:0002058,uracil binding; GO:0019483,beta-alanine biosynthetic process; GO:0043562,cellular response to nitrogen levels; GO:0006210,thymine catabolic process; GO:0006212,uracil catabolic process; G…	PF01180.24:Dihydroorotate dehydrogenase
novel.454	NC_039899.1	25038706	25040931	.	--	--	--	--	--	--	--	--
novel.166	NC_039898.1	40125435	40126006	.	--	--	putative F-box protein At1g47790 [Coffea arabica]	FB44_ARATH RecName: Full=Putative F-box protein At1g47790;	A0A6P6TWT3_COFAR SubName: Full=putative F-box protein At1g47790 {ECO:0000313|RefSeq:XP_027082782.1, ECO:0000313|RefSeq:XP_027082783.1};	--	--	PF00646.36:F-box domain
novel.3227	NC_039918.1	32617854	32618848	.	--	--	--	--	--	--	--	--
novel.1461	NC_039905.1	13597720	13598553	.	K13066 caffeic acid 3-O-methyltransferase / acetylserotonin O-methyltransferase [EC:2.1.1.68 2.1.1.4] | (RefSeq) caffeic acid 3-O-methyltransferase (A)	ko00380: Tryptophan metabolism; ko00940: Phenylpropanoid biosynthesis	caffeic acid 3-O-methyltransferase-like [Coffea arabica]	COMT3_POPKI RecName: Full=Caffeic acid 3-O-methyltransferase 3; Short=CAOMT-3; Short=COMT-3; EC=2.1.1.68; AltName: Full=S-adenosysl-L-methionine:caffeic acid 3-O-methyltransferase 1;	A0A6P6THA2_COFAR SubName: Full=caffeic acid 3-O-methyltransferase-like {ECO:0000313|RefSeq:XP_027077402.1};	Hydroxyindole-O-methyltransferase and related SAM-dependent methyltransferases	GO:0047763,caffeate O-methyltransferase activity; GO:0046983,protein dimerization activity; GO:0009809,lignin biosynthetic process; GO:0032259,methylation; GO:0003674,molecular_function; GO:0003824,catalytic activity; GO:0008168,methyltransferase activity; GO:0008171,O-methyltransferase activity; GO:0016740,transferase activity; GO:0016741,transferase activity, transferring one-carbon groups; GO:…	PF08100.14:Dimerisation domain
novel.2137	NC_039909.1	38732887	38733630	-	K09875 aquaporin SIP | (RefSeq) aquaporin SIP1-2-like (A)	--	hypothetical protein RHMOL_Rhmol04G0118800 [Rhododendron molle]	SIP11_ORYSJ RecName: Full=Aquaporin SIP1-1; AltName: Full=OsSIP1;1; AltName: Full=Small basic intrinsic protein 1-1;	A0A068VIA9_COFCA SubName: Full=Uncharacterized protein {ECO:0000313|EMBL:CDP19408.1};	Aquaporin (major intrinsic protein family)	GO:0016021,integral component of membrane; GO:0015250,water channel activity; GO:0003674,molecular_function; GO:0005215,transporter activity; GO:0005372,water transmembrane transporter activity; GO:0015267,channel activity; GO:0015318,inorganic molecular entity transmembrane transporter activity; GO:0022803,passive transmembrane transporter activity; GO:0022857,transmembrane transporter activity;…	PF00230.23:Major intrinsic protein
novel.3039	NC_039917.1	11509136	11512017	.	--	--	unnamed protein product [Coffea canephora]	--	A0A068VFI5_COFCA SubName: Full=Uncharacterized protein {ECO:0000313|EMBL:CDP19309.1};	--	--	--
novel.988	NC_039901.1	62575501	62575750	+	--	--	--	--	--	--	--	--
novel.3052	NC_039917.1	18727178	18727550	-	K10747 DNA ligase 1 [EC:6.5.1.1 6.5.1.6 6.5.1.7] | (RefSeq) DNA ligase 1-like (A)	ko03030: DNA replication; ko03410: Base excision repair; ko03420: Nucleotide excision repair; ko03430: Mismatch repair	DNA ligase 1-like [Coffea arabica]	--	A0A6P6UU09_COFAR RecName: Full=DNA ligase {ECO:0000256|RuleBase:RU000617}; EC=6.5.1.1 {ECO:0000256|RuleBase:RU000617};	--	GO:0005524,ATP binding; GO:0003677,DNA binding; GO:0003910,DNA ligase (ATP) activity; GO:0071897,DNA biosynthetic process; GO:0006310,DNA recombination; GO:0006281,DNA repair; GO:0006260,DNA replication; GO:0000166,nucleotide binding; GO:0003674,molecular_function; GO:0005488,binding; GO:0017076,purine nucleotide binding; GO:0030554,adenyl nucleotide binding; GO:0032553,ribonucleotide binding; GO…	--
novel.1225	NC_039903.1	22752678	22753804	.	--	--	unnamed protein product [Coffea canephora]	--	A0A068U1F4_COFCA RecName: Full=RING-type domain-containing protein {ECO:0000259|PROSITE:PS50089};	--	--	--
novel.3195	NC_039918.1	26392606	26393115	.	--	--	--	--	--	--	--	--
novel.1310	NC_039904.1	3704056	3706903	+	--	--	synaptotagmin-5-like [Coffea arabica]	--	A0A6P6XGS4_COFAR SubName: Full=synaptotagmin-5-like {ECO:0000313|RefSeq:XP_027126910.1};	Ca2+-dependent lipid-binding protein CLB1/vesicle protein vp115/Granuphilin A, contains C2 domain	GO:0008289,lipid binding; GO:0006869,lipid transport; GO:0003674,molecular_function; GO:0005488,binding; GO:0006810,transport; GO:0006811,ion transport; GO:0006820,anion transport; GO:0008150,biological_process; GO:0010876,lipid localization; GO:0033036,macromolecule localization; GO:0051179,localization; GO:0051234,establishment of localization; GO:0071702,organic substance transport	--
novel.1636	NC_039907.1	13331422	13331698	.	--	--	--	--	--	--	--	--
novel.2787	NC_039915.1	4698409	4698945	+	--	--	--	--	--	--	--	--
novel.434	NC_039899.1	9716740	9719292	.	--	--	--	--	--	--	--	--
novel.1428	NC_039905.1	5200207	5204028	.	K15255 ATP-dependent DNA helicase PIF1 [EC:5.6.2.3] | (RefSeq) uncharacterized protein LOC119355009 (A)	--	uncharacterized protein LOC113742052 [Coffea arabica]	R23A1_ARATH RecName: Full=60S ribosomal protein L23a-1; Short=AtRPL23A-1;	A0A6P6XHP0_COFAR SubName: Full=uncharacterized protein LOC113742052 {ECO:0000313|RefSeq:XP_027125557.1};	DNA helicase PIF1/RRM3	GO:0022625,cytosolic large ribosomal subunit; GO:0022626,cytosolic ribosome; GO:0005794,Golgi apparatus; GO:0005730,nucleolus; GO:0009505,plant-type cell wall; GO:0009506,plasmodesma; GO:0003729,mRNA binding; GO:0019843,rRNA binding; GO:0003735,structural constituent of ribosome; GO:0009409,response to cold; GO:0009644,response to high light intensity; GO:0006979,response to oxidative stress; GO:…	--
novel.2773	NC_039915.1	2696347	2736116	-	K17065 dynamin 1-like protein [EC:3.6.5.5] | (RefSeq) LOW QUALITY PROTEIN: dynamin-related protein 3A-like (A)	--	unnamed protein product [Coffea canephora]	DRP4C_ARATH RecName: Full=Dynamin-related protein 4C;	A0A068U7W0_COFCA SubName: Full=Uncharacterized protein {ECO:0000313|EMBL:CDP04234.1};	Vacuolar sorting protein VPS1, dynamin, and related proteins	GO:0005737,cytoplasm; GO:0016020,membrane; GO:0005874,microtubule; GO:0005525,GTP binding; GO:0003924,GTPase activity; GO:0008017,microtubule binding; GO:0000166,nucleotide binding; GO:0001882,nucleoside binding; GO:0001883,purine nucleoside binding; GO:0003674,molecular_function; GO:0005488,binding; GO:0017076,purine nucleotide binding; GO:0019001,guanyl nucleotide binding; GO:0032549,ribonucleo…	PF00350.26:Dynamin family
novel.1445	NC_039905.1	8308110	8312185	+	K05391 cyclic nucleotide gated channel, plant | (RefSeq) probable cyclic nucleotide-gated ion channel 20, chloroplastic isoform X1 (A)	ko04626: Plant-pathogen interaction	unnamed protein product [Coffea canephora]	--	A0A068TQL9_COFCA SubName: Full=Uncharacterized protein {ECO:0000313|EMBL:CDO98620.1};	--	--	--
novel.727	NC_039900.1	24319679	24320343	+	--	--	--	--	--	--	--	--
novel.1541	NC_039906.1	26079652	26081004	.	K02950 small subunit ribosomal protein S12 | (RefSeq) uncharacterized protein LOC111438394 (A)	ko03010: Ribosome	hypothetical protein L6452_32704 [Arctium lappa]	RR12B_POPTR RecName: Full=30S ribosomal protein S12-B, chloroplastic;	A0A6J1F0L1_CUCMO SubName: Full=uncharacterized protein LOC111438394 {ECO:0000313|RefSeq:XP_022932068.1};	Mitochondrial/chloroplast ribosomal protein S12	GO:0009507,chloroplast; GO:0005840,ribosome; GO:0015935,small ribosomal subunit; GO:0019843,rRNA binding; GO:0003735,structural constituent of ribosome; GO:0006412,translation; GO:0003674,molecular_function; GO:0003676,nucleic acid binding; GO:0003723,RNA binding; GO:0005488,binding; GO:0097159,organic cyclic compound binding; GO:1901363,heterocyclic compound binding; GO:0005198,structural molecu…	--
novel.996	NC_039901.1	66224882	66227498	+	K16292 KDEL-tailed cysteine endopeptidase [EC:3.4.22.-] | (RefSeq) uncharacterized protein LOC112176750 isoform X1 (A)	--	Retrovirus-related Pol polyprotein from transposon TNT 1-94 [Cajanus cajan]	POLR1_ARATH RecName: Full=Retrovirus-related Pol polyprotein from transposon RE1; AltName: Full=Retro element 1 {ECO:0000303|PubMed:10689195}; Short=AtRE1 {ECO:0000303|PubMed:10689195}; Includes: RecName: Full=Protease RE1; EC=3.4.23.-; Includes: RecName: Full=Reverse transcriptase RE1; EC=2.7.7.49; Includes: RecName: Full=Endonuclease RE1;	A0A151REJ2_CAJCA SubName: Full=Retrovirus-related Pol polyprotein from transposon TNT 1-94 {ECO:0000313|EMBL:KYP41064.1};	FOG: Transposon-encoded proteins with TYA, reverse transcriptase, integrase domains in various combinations	GO:0004190,aspartic-type endopeptidase activity; GO:0004519,endonuclease activity; GO:0046872,metal ion binding; GO:0003676,nucleic acid binding; GO:0003964,RNA-directed DNA polymerase activity; GO:0015074,DNA integration; GO:0006310,DNA recombination; GO:0006508,proteolysis; GO:0003674,molecular_function; GO:0003824,catalytic activity; GO:0004175,endopeptidase activity; GO:0008233,peptidase acti…	PF07727.17:Reverse transcriptase (RNA-dependent DNA polymerase)
novel.2075	NC_039909.1	11233677	11235065	-	K16302 metal transporter CNNM | (RefSeq) DUF21 domain-containing protein At2g14520-like (A)	--	hypothetical protein SLEP1_g9208 [Shorea leprosula]	RNHX1_ARATH RecName: Full=Putative ribonuclease H protein At1g65750; EC=3.1.26.4;	A0A1R3K1V3_COCAP SubName: Full=Reverse transcriptase {ECO:0000313|EMBL:OMP01064.1};	FOG: Reverse transcriptase	GO:0046872,metal ion binding; GO:0003676,nucleic acid binding; GO:0004523,RNA-DNA hybrid ribonuclease activity; GO:0003674,molecular_function; GO:0005488,binding; GO:0043167,ion binding; GO:0043169,cation binding; GO:0097159,organic cyclic compound binding; GO:1901363,heterocyclic compound binding; GO:0003824,catalytic activity; GO:0004518,nuclease activity; GO:0004519,endonuclease activity; GO:0…	PF13456.9:Reverse transcriptase-like
novel.3441	NW_020850463.1	633543	639921	-	K12592 exosome complex protein LRP1 | (RefSeq) nuclear nucleic acid-binding protein C1D (A)	ko03018: RNA degradation	nuclear nucleic acid-binding protein C1D [Coffea eugenioides]	--	A0A6P6U3N3_COFAR RecName: Full=Nuclear nucleic acid-binding protein C1D {ECO:0000256|RuleBase:RU368003};	DNA-binding protein C1D involved in regulation of double-strand break repair	GO:0005737,cytoplasm; GO:0005730,nucleolus; GO:0003677,DNA binding; GO:0003723,RNA binding; GO:0006364,rRNA processing; GO:0003674,molecular_function; GO:0003676,nucleic acid binding; GO:0005488,binding; GO:0097159,organic cyclic compound binding; GO:1901363,heterocyclic compound binding; GO:0006139,nucleobase-containing compound metabolic process; GO:0006396,RNA processing; GO:0006725,cellular a…	PF14340.9:Domain of unknown function (DUF4395)
novel.2311	NC_039911.1	4220216	4221989	+	K02935 large subunit ribosomal protein L7/L12 | (RefSeq) uncharacterized protein LOC114255970 (A)	ko03010: Ribosome	uncharacterized protein LOC113778754 [Coffea eugenioides]	RK12_CHAVU RecName: Full=50S ribosomal protein L12, chloroplastic {ECO:0000255|HAMAP-Rule:MF_00368};	A0A6P6T6R7_COFAR SubName: Full=uncharacterized protein LOC113698044 {ECO:0000313|RefSeq:XP_027073511.1};	Mitochondrial/chloroplast ribosomal protein L12	GO:0009507,chloroplast; GO:0005840,ribosome; GO:0003735,structural constituent of ribosome; GO:0006412,translation; GO:0003674,molecular_function; GO:0005198,structural molecule activity; GO:0006518,peptide metabolic process; GO:0006807,nitrogen compound metabolic process; GO:0008150,biological_process; GO:0008152,metabolic process; GO:0009058,biosynthetic process; GO:0009059,macromolecule biosyn…	PF00542.22:Ribosomal protein L7/L12 C-terminal domain
novel.1017	NC_039902.1	106584	111368	-	K13436 pto-interacting protein 1 [EC:2.7.11.1] | (RefSeq) pto-interacting protein 1 (A)	ko04626: Plant-pathogen interaction	pto-interacting protein 1-like [Coffea arabica]	PTI1_SOLLC RecName: Full=Pto-interacting protein 1; Short=Pti1 {ECO:0000303|PubMed:8521516}; EC=2.7.11.1 {ECO:0000269|PubMed:8521516}; AltName: Full=Pto kinase interactor 1 {ECO:0000312|EMBL:AAC61805.1};	A0A6P6X012_COFAR SubName: Full=pto-interacting protein 1-like {ECO:0000313|RefSeq:XP_027120935.1, ECO:0000313|RefSeq:XP_027120936.1};	Serine/threonine protein kinase	GO:0005524,ATP binding; GO:0106310,protein serine kinase activity; GO:0004674,protein serine/threonine kinase activity; GO:0009626,plant-type hypersensitive response; GO:0006468,protein phosphorylation; GO:0000166,nucleotide binding; GO:0003674,molecular_function; GO:0005488,binding; GO:0017076,purine nucleotide binding; GO:0030554,adenyl nucleotide binding; GO:0032553,ribonucleotide binding; GO:…	PF07714.20:Protein tyrosine and serine/threonine kinase
novel.1689	NC_039907.1	41510171	41515321	+	K01307 gamma-glutamyl hydrolase [EC:3.4.19.9] | (RefSeq) gamma-glutamyl hydrolase 2 (A)	ko00790: Folate biosynthesis; ko01240: Biosynthesis of cofactors	unnamed protein product [Coffea canephora]	GGH2_ARATH RecName: Full=Gamma-glutamyl hydrolase 2; Short=AtGGH2; EC=3.4.19.9; AltName: Full=Conjugase; AltName: Full=GH; AltName: Full=Gamma-Glu-X carboxypeptidase; Flags: Precursor;	A0A068UCM8_COFCA RecName: Full=Folate gamma-glutamyl hydrolase {ECO:0000256|ARBA:ARBA00012886, ECO:0000256|PROSITE-ProRule:PRU00607}; EC=3.4.19.9 {ECO:0000256|ARBA:ARBA00012886, ECO:0000256|PROSITE-ProRule:PRU00607};	Gamma-glutamyl hydrolase	GO:0005615,extracellular space; GO:0009505,plant-type cell wall; GO:0000325,plant-type vacuole; GO:0005773,vacuole; GO:0034722,gamma-glutamyl-peptidase activity; GO:0008242,omega peptidase activity; GO:0046900,tetrahydrofolylpolyglutamate metabolic process; GO:0003674,molecular_function; GO:0003824,catalytic activity; GO:0008233,peptidase activity; GO:0008234,cysteine-type peptidase activity; GO:…	PF07722.16:Peptidase C26
novel.2946	NC_039916.1	38731197	38733079	-	--	--	--	--	--	--	--	--
novel.2795	NC_039915.1	6286199	6286748	.	--	--	--	--	--	--	--	--
novel.1003	NC_039901.1	68552132	68558438	-	K13648 alpha-1,4-galacturonosyltransferase [EC:2.4.1.43] | (RefSeq) polygalacturonate 4-alpha-galacturonosyltransferase (A)	ko00520: Amino sugar and nucleotide sugar metabolism	polygalacturonate 4-alpha-galacturonosyltransferase-like [Coffea arabica]	GAUT1_ARATH RecName: Full=Polygalacturonate 4-alpha-galacturonosyltransferase; EC=2.4.1.43; AltName: Full=Alpha-1,4-galacturonosyltransferase 1; AltName: Full=Galacturonosyltransferase 1; AltName: Full=Like glycosyl transferase 1;	A0A6P6WHN2_COFAR RecName: Full=Hexosyltransferase {ECO:0000256|RuleBase:RU362027}; EC=2.4.1.- {ECO:0000256|RuleBase:RU362027};	--	GO:0005768,endosome; GO:0005794,Golgi apparatus; GO:0005797,Golgi medial cisterna; GO:0000139,Golgi membrane; GO:0016021,integral component of membrane; GO:0005802,trans-Golgi network; GO:0047262,polygalacturonate 4-alpha-galacturonosyltransferase activity; GO:0010289,homogalacturonan biosynthetic process; GO:0003674,molecular_function; GO:0003824,catalytic activity; GO:0008194,UDP-glycosyltransf…	PF01501.23:Glycosyl transferase family 8
novel.1287	NC_039904.1	2097189	2098792	.	--	--	unnamed protein product [Coffea canephora]	--	A0A068TSA2_COFCA SubName: Full=Uncharacterized protein {ECO:0000313|EMBL:CDO98193.1};	--	--	--
novel.964	NC_039901.1	39001297	39007772	-	K08246 cycloeucalenol cycloisomerase [EC:5.5.1.9] | (RefSeq) cycloeucalenol cycloisomerase (A)	ko00100: Steroid biosynthesis	cycloeucalenol cycloisomerase-like [Coffea eugenioides]	CCI1_ARATH RecName: Full=Cycloeucalenol cycloisomerase; EC=5.5.1.9; AltName: Full=Cycloeucalenol--obtusifoliol isomerase; AltName: Full=Cyclopropyl sterol isomerase;	A0A6P6TWK9_COFAR SubName: Full=cycloeucalenol cycloisomerase-like {ECO:0000313|RefSeq:XP_027082724.1, ECO:0000313|RefSeq:XP_027082725.1};	--	GO:0016021,integral component of membrane; GO:0047793,cycloeucalenol cycloisomerase activity; GO:0003674,molecular_function; GO:0003824,catalytic activity; GO:0016853,isomerase activity; GO:0016872,intramolecular lyase activity; GO:0005575,cellular_component; GO:0016020,membrane; GO:0031224,intrinsic component of membrane; GO:0110165,cellular anatomical entity	--
novel.3030	NC_039917.1	8064566	8069623	-	K01061 carboxymethylenebutenolidase [EC:3.1.1.45] | (RefSeq) carboxymethylenebutenolidase homolog (A)	--	unnamed protein product [Coffea canephora]	RL6_MESCR RecName: Full=60S ribosomal protein L6; AltName: Full=YL16-like;	A0A068UQC9_COFCA RecName: Full=DLH domain-containing protein {ECO:0000259|Pfam:PF01738};	Predicted hydrolase related to dienelactone hydrolase	GO:0005840,ribosome; GO:0003735,structural constituent of ribosome; GO:0006412,translation; GO:0003674,molecular_function; GO:0005198,structural molecule activity; GO:0006518,peptide metabolic process; GO:0006807,nitrogen compound metabolic process; GO:0008150,biological_process; GO:0008152,metabolic process; GO:0009058,biosynthetic process; GO:0009059,macromolecule biosynthetic process; GO:00099…	PF01738.21:Dienelactone hydrolase family
novel.1651	NC_039907.1	32353933	32356058	.	--	--	uncharacterized protein LOC113737583 [Coffea arabica]	--	A0A6P6X427_COFAR RecName: Full=ATP-dependent DNA helicase {ECO:0000256|RuleBase:RU363044}; EC=3.6.4.12 {ECO:0000256|RuleBase:RU363044};	--	GO:0005524,ATP binding; GO:0003678,DNA helicase activity; GO:0016787,hydrolase activity; GO:0006310,DNA recombination; GO:0006281,DNA repair; GO:0000723,telomere maintenance; GO:0000166,nucleotide binding; GO:0003674,molecular_function; GO:0005488,binding; GO:0017076,purine nucleotide binding; GO:0030554,adenyl nucleotide binding; GO:0032553,ribonucleotide binding; GO:0032555,purine ribonucleotid…	--
novel.2324	NC_039911.1	7999431	8003344	-	K02209 DNA replication licensing factor MCM5 [EC:5.6.2.3] | (RefSeq) LOW QUALITY PROTEIN: uncharacterized protein LOC116110854 (A)	ko03030: DNA replication	uncharacterized protein LOC113687344 [Coffea arabica]	M860_ARATH RecName: Full=Uncharacterized mitochondrial protein AtMg00860; AltName: Full=ORF158;	A0A6P6S5P9_COFAR SubName: Full=uncharacterized protein LOC113687344 {ECO:0000313|RefSeq:XP_027060772.1};	FOG: Transposon-encoded proteins with TYA, reverse transcriptase, integrase domains in various combinations	GO:0005739,mitochondrion; GO:0005575,cellular_component; GO:0005622,intracellular anatomical structure; GO:0005737,cytoplasm; GO:0043226,organelle; GO:0043227,membrane-bounded organelle; GO:0043229,intracellular organelle; GO:0043231,intracellular membrane-bounded organelle; GO:0110165,cellular anatomical entity	PF17919.4:RNase H-like domain found in reverse transcriptase
novel.658	NC_039900.1	11543675	11544279	.	--	--	hypothetical protein CDL12_23072 [Handroanthus impetiginosus]	--	A0A2G9GGH7_9LAMI SubName: Full=Uncharacterized protein {ECO:0000313|EMBL:PIN04389.1};	--	--	--
novel.1671	NC_039907.1	37047011	37056212	-	K03885 NADH:quinone reductase (non-electrogenic) [EC:1.6.5.9] | (RefSeq) external alternative NAD(P)H-ubiquinone oxidoreductase B1, mitochondrial-like (A)	ko00190: Oxidative phosphorylation	external alternative NAD(P)H-ubiquinone oxidoreductase B1, mitochondrial-like [Coffea arabica]	ENDB1_SOLTU RecName: Full=External alternative NAD(P)H-ubiquinone oxidoreductase B1, mitochondrial; EC=1.6.5.9; AltName: Full=External alternative NADH dehydrogenase NDB1; AltName: Full=NADH:ubiquinone reductase (non-electrogenic) NDB1; Flags: Precursor;	A0A068V2E4_COFCA RecName: Full=NADH:ubiquinone reductase (non-electrogenic) {ECO:0000256|ARBA:ARBA00012637}; EC=1.6.5.9 {ECO:0000256|ARBA:ARBA00012637};	NADH-dehydrogenase (ubiquinone)	GO:0005743,mitochondrial inner membrane; GO:0005758,mitochondrial intermembrane space; GO:0005777,peroxisome; GO:0005509,calcium ion binding; GO:0050136,NADH dehydrogenase (quinone) activity; GO:0016491,oxidoreductase activity; GO:0006116,NADH oxidation; GO:0003674,molecular_function; GO:0005488,binding; GO:0043167,ion binding; GO:0043169,cation binding; GO:0046872,metal ion binding; GO:0003824,c…	PF07992.17:Pyridine nucleotide-disulphide oxidoreductase
novel.2981	NC_039917.1	819605	821786	+	K03671 thioredoxin 1 | (RefSeq) thioredoxin H-type-like (A)	--	thioredoxin H-type-like [Coffea eugenioides]	TRXH_RICCO RecName: Full=Thioredoxin H-type; Short=Trx-H;	A0A068UGQ2_COFCA RecName: Full=Thioredoxin domain-containing protein {ECO:0000259|PROSITE:PS51352};	Thioredoxin	GO:0005737,cytoplasm; GO:0005575,cellular_component; GO:0005622,intracellular anatomical structure; GO:0110165,cellular anatomical entity	PF00085.23:Thioredoxin
novel.1435	NC_039905.1	6367573	6368377	+	--	--	--	--	--	--	--	--
[truncated: 3,392 more rows]

## Sheet: S9
Table.S9 HubGenes of each module
Module: black
LOC113697834
LOC113711362
LOC113701484
LOC113702502
LOC113719306
LOC113718670
LOC113741981
LOC113743739
LOC113727600
LOC113730887
Module: blue
LOC113736479
LOC113735267
LOC113736303
LOC113714841
LOC113701697
novel.2633
LOC113742632
LOC113697950
LOC113736186
LOC113709093
Module: brown
LOC113707612
LOC113716623
LOC113711756
LOC113738697
LOC113741404
LOC113714809
LOC113731820
LOC113717264
LOC113688986
LOC113689027
Module: green
LOC113698850
LOC113690929
LOC113719621
LOC113729774
LOC113738142
LOC113702767
LOC113700413
LOC113695243
LOC113694707
LOC113702071
Module: greenyellow
LOC113725706
LOC113739912
LOC113734488
LOC113710380
LOC113730759
LOC113736670
LOC113711504
LOC113723958
LOC113726016
LOC113742943
Module: magenta
LOC113709689
LOC113716360
LOC113692251
LOC113724175
LOC113734903
LOC113726837
LOC113690723
LOC113732147
[truncated: 79 more rows]

## Sheet: S10
Table.S10 Top 100 interactions, Pearson's r and p-values for WCGNA blue module weightings(p<0.05)
[truncated: 101 more rows]

[truncated: 1 more sheets: S11]
